# Supplementary material for: Operando Characterization of Uranium Dendrite Growth in High‐Temperature Molten Salt Electrochemistry by Synchrotron X‐Ray Tomography and Diffraction
Source: Adv Sci (Weinh). 2025 Jun 11;12(32):e02345. doi: 10.1002/advs.202502345 (PMC12407277; doi:10.1002/advs.202502345)
Supplement: Supplementary file 2 — Supplemental Movies [file ADVS-12-e02345-s003.zip]

Archive with 6 entries (6 files):
- Movie 3-re.avi
- Movie 1-CV.avi
- Movie 1-CV-re.avi
- Movie 2-2D-time X-ray imaging.avi
- Movie 2-re.avi
- Movie 3-3D reconstruction.avi
