# Supplementary material for: Operando Characterization of Uranium Dendrite Growth in High‐Temperature Molten Salt Electrochemistry by Synchrotron X‐Ray Tomography and Diffraction
Source: Adv Sci (Weinh). 2025 Jun 11;12(32):e02345. doi: 10.1002/advs.202502345 (PMC12407277; doi:10.1002/advs.202502345)
Supplement: Supplementary file 3 — Supporting Information [file ADVS-12-e02345-s002.xlsx]

## Sheet: Fig2b
E(V)	i(mA)
0.45639	-0.00875549
0.453949	-0.00900574
0.451508	-0.00881348
0.449066	-0.00909119
0.446625	-0.00890503
0.444183	-0.00915222
0.441742	-0.00899963
0.439301	-0.00910339
0.436859	-0.00917969
0.434418	-0.00908508
0.431976	-0.00935059
0.429535	-0.00914612
0.427094	-0.00939941
0.424652	-0.00920715
0.422211	-0.00943604
0.419769	-0.00926514
0.417328	-0.00936584
0.414886	-0.00944214
0.412445	-0.00929565
0.410004	-0.009552
0.407562	-0.00933228
0.405121	-0.00957642
0.402679	-0.00937195
0.400238	-0.00957947
0.397797	-0.00942993
0.395355	-0.00948181
0.392914	-0.00962219
0.390472	-0.00938416
0.388031	-0.0096283
0.38559	-0.00939331
0.383148	-0.00962219
0.380707	-0.00941162
0.378265	-0.00960693
0.375824	-0.00951843
0.373383	-0.00947266
0.370941	-0.00960693
0.3685	-0.00935974
0.366058	-0.00959473
0.363617	-0.00935059
0.361176	-0.009552
0.358734	-0.00934143
0.356293	-0.00949097
0.353851	-0.00940552
0.35141	-0.00922546
0.348969	-0.00950012
0.346527	-0.00923462
0.344086	-0.00945129
0.341644	-0.009198
0.339203	-0.00938721
0.336761	-0.00915527
0.33432	-0.00921326
0.331879	-0.00922546
0.329437	-0.00907593
0.326996	-0.00927734
0.324554	-0.00899963
0.322113	-0.009198
0.319672	-0.00895081
0.31723	-0.00912476
0.314789	-0.00891113
0.312347	-0.00894165
0.309906	-0.00899963
0.307465	-0.00875244
0.305023	-0.00895996
0.302582	-0.00867615
0.30014	-0.00885925
0.297699	-0.00860596
0.295258	-0.00875854
0.292816	-0.00857544
0.290375	-0.00856018
0.287933	-0.00864258
0.285492	-0.00836182
0.283051	-0.00855103
0.280609	-0.00826111
0.278168	-0.00843506
0.275726	-0.00817871
0.273285	-0.00831299
0.270844	-0.00817566
0.268402	-0.00806885
0.265961	-0.00817261
0.263519	-0.00787354
0.261078	-0.00806274
0.258636	-0.00777893
0.256195	-0.00792847
0.253754	-0.00768127
0.251312	-0.00776978
0.248871	-0.00766602
0.246429	-0.00749207
0.243988	-0.00768127
0.241547	-0.00738831
0.239105	-0.00757446
0.236664	-0.00732117
0.234222	-0.00749207
0.231781	-0.00722961
0.22934	-0.00727234
0.226898	-0.00727234
0.224457	-0.00707397
0.222015	-0.00727844
0.219574	-0.00700378
0.217133	-0.00719604
0.214691	-0.00693054
0.21225	-0.00710449
0.209808	-0.00690002
0.207367	-0.00694275
0.204926	-0.00702515
0.202484	-0.00676575
0.200043	-0.00698242
0.197601	-0.00671387
0.19516	-0.0069397
0.192719	-0.00670471
0.190277	-0.00690308
0.187836	-0.00683289
0.185394	-0.00673523
0.182953	-0.00689392
0.180511	-0.00664062
0.17807	-0.00688782
0.175629	-0.00666199
0.173187	-0.00687866
0.170746	-0.0066864
0.168304	-0.00687256
0.165863	-0.00682373
0.163422	-0.00675964
0.16098	-0.00696411
0.158539	-0.00673828
0.156097	-0.00700073
0.153656	-0.00679932
0.151215	-0.00704651
0.148773	-0.00687866
0.146332	-0.00697632
0.14389	-0.00707092
0.141449	-0.00697021
0.139008	-0.00725708
0.136566	-0.00705566
0.134125	-0.00734863
0.131683	-0.00717163
0.129242	-0.00743103
0.126801	-0.00731506
0.124359	-0.00744629
0.121918	-0.00758057
0.119476	-0.00746765
0.117035	-0.00778809
0.114594	-0.00762939
0.112152	-0.00794373
0.109711	-0.00780945
0.107269	-0.00809326
0.104828	-0.00804443
0.102386	-0.00819397
0.0999451	-0.00845032
0.0975037	-0.00832825
0.0950623	-0.00869446
0.0926208	-0.00859985
0.0901794	-0.00897217
0.087738	-0.00890198
0.0852966	-0.00925598
0.0828552	-0.00934143
0.0804138	-0.00944519
0.0779724	-0.00978699
0.075531	-0.00972595
0.0730896	-0.0101501
0.0706482	-0.0100983
0.0682068	-0.0105194
0.0657654	-0.0104919
0.063324	-0.0108521
0.0608826	-0.0109497
0.0584412	-0.0110077
0.0559998	-0.0114075
0.0535583	-0.0113098
0.0511169	-0.0116791
0.0486755	-0.011554
0.0462341	-0.0118561
0.0437927	-0.0117279
0.0413513	-0.0118744
0.0389099	-0.0119751
0.0364685	-0.0118774
0.0340271	-0.0121521
0.0315857	-0.0119507
0.0291443	-0.0122437
0.0267029	-0.0120514
0.0242615	-0.0123077
0.0218201	-0.0121796
0.0193787	-0.0122955
0.0169373	-0.0125092
0.0144958	-0.0123474
0.0120544	-0.0126648
0.00961304	-0.0125214
0.00717163	-0.0128418
0.00473022	-0.0127289
0.00228882	-0.0130341
-0.000152588	-0.013031
-0.00259399	-0.0131287
-0.0050354	-0.0133972
-0.00747681	-0.0132751
-0.00991821	-0.0136414
-0.0123596	-0.0135284
-0.014801	-0.0138855
-0.0172424	-0.0138153
-0.0196838	-0.0141357
-0.0221252	-0.0142029
-0.0245667	-0.0142761
-0.0270081	-0.0146332
-0.0294495	-0.0145813
-0.0318909	-0.0150574
-0.0343323	-0.0153351
-0.0367737	-0.0165131
-0.0392151	-0.018045
-0.0416565	-0.022406
-0.0440979	-0.0359955
-0.0465393	-0.056427
-0.0489807	-0.0774841
-0.0514221	-0.0980835
-0.0538635	-0.118073
-0.0563049	-0.13797
-0.0587463	-0.156128
-0.0611877	-0.174225
-0.0636292	-0.190826
-0.0660706	-0.207336
-0.068512	-0.2229
-0.0709534	-0.237549
-0.0733948	-0.25177
-0.0758362	-0.264648
-0.0782776	-0.277496
-0.080719	-0.288757
-0.0831604	-0.299957
-0.0856018	-0.309143
-0.0880432	-0.317596
-0.0904846	-0.325775
-0.092926	-0.332916
-0.0953674	-0.340515
-0.0978088	-0.346802
-0.10025	-0.353699
-0.102692	-0.360382
-0.105133	-0.367798
-0.107574	-0.375122
-0.110016	-0.382477
-0.112457	-0.389893
-0.114899	-0.396729
-0.11734	-0.403809
-0.119781	-0.409943
-0.122223	-0.416809
-0.124664	-0.422577
-0.127106	-0.429169
-0.129547	-0.434875
-0.131989	-0.440369
-0.13443	-0.445251
-0.136871	-0.449493
-0.139313	-0.455627
-0.141754	-0.460541
-0.144196	-0.466309
-0.146637	-0.470398
-0.149078	-0.474243
-0.15152	-0.476379
-0.153961	-0.477356
-0.156403	-0.479736
-0.158844	-0.483795
-0.161285	-0.483093
-0.163727	-0.483337
-0.166168	-0.484924
-0.16861	-0.482483
-0.171051	-0.481873
-0.173492	-0.479736
-0.175934	-0.477814
-0.178375	-0.478516
-0.180817	-0.477539
-0.183258	-0.47821
-0.185699	-0.481232
-0.188141	-0.480042
-0.190582	-0.480652
-0.193024	-0.479462
-0.195465	-0.474854
-0.197906	-0.470154
-0.200348	-0.46875
-0.197906	-0.456116
-0.195465	-0.439453
-0.193024	-0.432922
-0.190582	-0.428772
-0.188141	-0.438232
-0.185699	-0.435791
-0.183258	-0.433044
-0.180817	-0.430695
-0.178375	-0.427246
-0.175934	-0.424194
-0.173492	-0.420837
-0.171051	-0.416931
-0.16861	-0.41449
-0.166168	-0.412262
-0.163727	-0.410889
-0.161285	-0.409576
-0.158844	-0.407959
-0.156403	-0.406525
-0.153961	-0.404755
-0.15152	-0.403046
-0.149078	-0.400726
-0.146637	-0.39856
-0.144196	-0.395905
-0.141754	-0.392822
-0.139313	-0.389679
-0.136871	-0.385803
-0.13443	-0.382141
-0.131989	-0.377502
-0.129547	-0.37326
-0.127106	-0.367523
-0.124664	-0.361938
-0.122223	-0.355377
-0.119781	-0.348236
-0.11734	-0.3414
-0.114899	-0.333649
-0.112457	-0.326508
-0.110016	-0.318359
-0.107574	-0.311279
-0.105133	-0.302582
-0.102692	-0.294312
-0.10025	-0.286224
-0.0978088	-0.277191
-0.0953674	-0.268646
-0.092926	-0.259033
-0.0904846	-0.249939
-0.0880432	-0.239777
-0.0856018	-0.230286
-0.0831604	-0.220123
-0.080719	-0.210144
-0.0782776	-0.200409
-0.0758362	-0.189667
-0.0733948	-0.179688
-0.0709534	-0.168854
-0.068512	-0.158813
-0.0660706	-0.147614
-0.0636292	-0.137695
-0.0611877	-0.127106
-0.0587463	-0.116669
-0.0563049	-0.10672
-0.0538635	-0.0962219
-0.0514221	-0.0866089
-0.0489807	-0.076416
-0.0465393	-0.0672607
-0.0440979	-0.0575867
-0.0416565	-0.0492859
-0.0392151	-0.0397034
-0.0367737	-0.0317383
-0.0343323	-0.0233765
-0.0318909	-0.016449
-0.0294495	-0.0088501
-0.0270081	-0.00272522
-0.0245667	0.00367432
-0.0221252	0.0093689
-0.0196838	0.0145264
-0.0172424	0.0205994
-0.014801	0.026001
-0.0123596	0.0328979
-0.00991821	0.039856
-0.00747681	0.0480652
-0.0050354	0.0569763
-0.00259399	0.0657959
-0.000152588	0.0766907
0.00228882	0.0877686
0.00473022	0.0989075
0.00717163	0.111328
0.00961304	0.123291
0.0120544	0.136383
0.0144958	0.148743
0.0169373	0.162445
0.0193787	0.175354
0.0218201	0.188965
0.0242615	0.202393
0.0267029	0.215363
0.0291443	0.229248
0.0315857	0.24234
0.0340271	0.256226
0.0364685	0.269165
0.0389099	0.283173
0.0413513	0.296051
0.0437927	0.30954
0.0462341	0.322571
0.0486755	0.334961
0.0511169	0.348328
0.0535583	0.360504
0.0559998	0.373749
0.0584412	0.385834
0.0608826	0.399261
0.063324	0.411072
0.0657654	0.423431
0.0682068	0.436096
0.0706482	0.448486
0.0730896	0.461121
0.075531	0.47348
0.0779724	0.486145
0.0804138	0.498657
0.0828552	0.51178
0.0852966	0.524902
0.087738	0.53833
0.0901794	0.552368
0.0926208	0.565491
0.0950623	0.581055
0.0975037	0.594177
0.0999451	0.609741
0.102386	0.624084
0.104828	0.642395
0.107269	0.661926
0.109711	0.680237
0.112152	0.699463
0.114594	0.718079
0.117035	0.738525
0.119476	0.758057
0.121918	0.776672
0.124359	0.793457
0.126801	0.811462
0.129242	0.829163
0.131683	0.844727
0.134125	0.862122
0.136566	0.877075
0.139008	0.891418
0.141449	0.903625
0.14389	0.914307
0.146332	0.916748
0.148773	0.909729
0.151215	0.882263
0.153656	0.809937
0.156097	0.673828
0.158539	0.432068
0.16098	0.306091
0.163422	0.274597
0.165863	0.239685
0.168304	0.221527
0.170746	0.206543
0.173187	0.188416
0.175629	0.174988
0.17807	0.168793
0.180511	0.159393
0.182953	0.150055
0.185394	0.144196
0.187836	0.140411
0.190277	0.136871
0.192719	0.131531
0.19516	0.124329
0.197601	0.118378
0.200043	0.113617
0.202484	0.10788
0.204926	0.101318
0.207367	0.0914307
0.209808	0.0679932
0.21225	0.0331726
0.214691	0.0290894
0.217133	0.0272522
0.219574	0.0243225
0.222015	0.0231934
0.224457	0.0227386
0.226898	0.0222168
0.22934	0.0357666
0.231781	0.0314636
0.234222	0.0261536
0.236664	0.0238739
0.239105	0.0218811
0.241547	0.0214478
0.243988	0.0213013
0.246429	0.0227325
0.248871	0.018219
0.251312	0.0178223
0.253754	0.0177002
0.256195	0.0175781
0.258636	0.0174377
0.261078	0.0171204
0.263519	0.0171539
0.265961	0.0161743
0.268402	0.0162659
0.270844	0.0158081
0.273285	0.0157776
0.275726	0.0150757
0.278168	0.0148621
0.280609	0.0150208
0.283051	0.0148621
0.285492	0.0148926
0.287933	0.0148621
0.290375	0.014859
0.292816	0.0149231
0.295258	0.0148926
0.297699	0.014978
0.30014	0.0149536
0.302582	0.0151672
0.305023	0.0152588
0.307465	0.015564
0.309906	0.0154419
0.312347	0.0155334
0.314789	0.0155029
0.31723	0.0156555
0.319672	0.0157654
0.322113	0.015625
0.324554	0.0159302
0.326996	0.0158997
0.329437	0.0161224
0.331879	0.0162048
0.33432	0.0161102
0.336761	0.0157776
0.339203	0.0161133
0.341644	0.0162964
0.344086	0.0162048
0.346527	0.0161896
0.348969	0.0160522
0.35141	0.0163086
0.353851	0.0163574
0.356293	0.0163757
0.358734	0.0166321
0.361176	0.0166321
0.363617	0.0170288
0.366058	0.0168152
0.3685	0.0169617
0.370941	0.01474
0.373383	0.0146576
0.375824	0.0147705
0.378265	0.0148621
0.380707	0.0146179
0.383148	0.0145874
0.38559	0.0149841
0.388031	0.0148621
0.390472	0.0152588
0.392914	0.0152283
0.395355	0.0152466
0.397797	0.0153198
0.400238	0.0151978
0.402679	0.0153503
0.405121	0.0155029
0.407562	0.0155945
0.410004	0.015564
0.412445	0.0158386
0.414886	0.0158691
0.417328	0.0162659
0.419769	0.0162964
0.422211	0.0163269
0.424652	0.0169983
0.427094	0.0164185
0.429535	0.0162415
0.431976	0.0166626
0.434418	0.0163116
0.436859	0.0163269
0.439301	0.0165283
0.441742	0.0162659
0.444183	0.0163574
0.446625	0.0167236
0.449066	0.016449
0.451508	0.0165619
0.453949	0.0167542
0.45639	0.0170288
0.458832	0.0168762
0.461273	0.0170502
0.463715	0.0169678
0.466156	0.0169678
0.468597	0.0180664
0.471039	0.0169678
0.47348	0.0171814
0.475922	0.0176392
0.478363	0.0174561
0.480804	0.0174866
0.483246	0.0176086
0.485687	0.0176697
0.488129	0.0176392
0.49057	0.0181274
0.493011	0.0179443
0.495453	0.0185852
0.497894	0.0176086
0.500336	0.0176697
0.502777	0.0176392
0.505219	0.0177917
0.50766	0.0182495
0.510101	0.0174866
0.512543	0.0177307
0.514984	0.0175476
0.517426	0.0179138
0.519867	0.0178833
0.522308	0.0180664
0.52475	0.0181885
0.527191	0.0181274
0.529633	0.0182953
0.532074	0.018219
0.534515	0.0184326
0.536957	0.018219
0.539398	0.0187225
0.54184	0.0170288
0.544281	0.0153809
0.546722	0.0152893
0.549164	0.0153809
0.551605	0.0156555
0.554047	0.0155945
0.556488	0.0158081
0.558929	0.0157471
0.561371	0.0159302
0.563812	0.0159302
0.566254	0.0161438
0.568695	0.0162354
0.571136	0.0162048
0.573578	0.01604
0.576019	0.0160217
0.578461	0.0163025
0.580902	0.0162048
0.583344	0.016449
0.585785	0.016449
0.588226	0.0167969
0.590668	0.0170288
0.593109	0.0170593
0.595551	0.0168762
0.597992	0.0167542
0.600433	0.0169983
0.602875	0.0169678
0.605316	0.0171204
0.607758	0.0170898
0.610199	0.0173035
0.61264	0.017395
0.615082	0.0173645
0.617523	0.0175446
0.619965	0.0174866
0.622406	0.0173645
0.624847	0.0172729
0.627289	0.0174561
0.62973	0.0174866
0.632172	0.0175171
0.634613	0.0177917
0.637054	0.0177002
0.639496	0.0179138
0.641937	0.0177917
0.644379	0.0180969
0.64682	0.0180664
0.649261	0.0182495
0.651703	0.0181885
0.654144	0.0182495
0.656586	0.0185852
0.659027	0.0184326
0.661469	0.0187073
0.66391	0.0185547
0.666351	0.0188904
0.668793	0.0188293
0.671234	0.019104
0.673676	0.019043
0.676117	0.0190735
0.678558	0.0194702
0.681	0.0192871
0.683441	0.0196228
0.685883	0.0195007
0.688324	0.0197723
0.690765	0.0197449
0.693207	0.019928
0.695648	0.0200195
0.69809	0.0201111
0.700531	0.0203857
0.702972	0.0202942
0.705414	0.0206604
0.707855	0.0205688
0.710297	0.0209106
0.712738	0.020874
0.715179	0.0210571
0.717621	0.0211487
0.720062	0.0213013
0.722504	0.0216064
0.724945	0.0215454
0.727386	0.0219482
0.729828	0.0218811
0.732269	0.0223389
0.734711	0.0223389
0.737152	0.022522
0.739594	0.0227661
0.742035	0.0228271
0.744476	0.0232849
0.746918	0.0231934
0.749359	0.0236816
0.751801	0.0236511
0.754242	0.0240967
0.756683	0.024231
0.759125	0.0243835
0.761566	0.0248413
0.764008	0.0249023
0.766449	0.025351
0.76889	0.0253601
0.771332	0.0259094
0.773773	0.0259094
0.776215	0.0264099
0.778656	0.0266113
0.781097	0.026825
0.783539	0.0274017
0.78598	0.0274658
0.788422	0.0281677
0.790863	0.0282288
0.793304	0.0287689
0.795746	0.0289001
0.798187	0.0295105
0.800629	0.0285645
0.798187	0.0265198
0.795746	0.0257874
0.793304	0.0240479
0.790863	0.0233765
0.788422	0.0221558
0.78598	0.0213928
0.783539	0.0200806
0.781097	0.0194397
0.778656	0.0186462
0.776215	0.0177307
0.773773	0.0172729
0.771332	0.0163574
0.76889	0.0159912
0.766449	0.0150452
0.764008	0.014679
0.761566	0.0139771
0.759125	0.0135498
0.756683	0.0131226
0.754242	0.0125122
0.751801	0.0123291
0.749359	0.0114746
0.746918	0.0113831
0.744476	0.0107422
0.742035	0.0105591
0.739594	0.0100403
0.737152	0.00970459
0.734711	0.00967407
0.732269	0.00909424
0.729828	0.0090332
0.727386	0.00845337
0.724945	0.00845032
0.722504	0.00795593
0.720062	0.00787659
0.717621	0.00752563
0.715179	0.00711365
0.712738	0.00698853
0.710297	0.00641174
0.707855	0.00641479
0.705414	0.00601501
0.702972	0.00595093
0.700531	0.00552979
0.69809	0.00549927
0.695648	0.00522156
0.693207	0.00493469
0.690765	0.00491333
0.688324	0.00430603
0.685883	0.00452271
0.683441	0.00415649
0.681	0.00452271
0.678558	0.00436707
0.676117	0.00458374
0.673676	0.00419312
0.671234	0.00389404
0.668793	0.0039917
0.666351	0.00345459
0.66391	0.00362549
0.661469	0.00310974
0.659027	0.00325928
0.656586	0.00274048
0.654144	0.00286255
0.651703	0.00256958
0.649261	0.00231018
0.64682	0.00245972
0.644379	0.0019928
0.641937	0.00226746
0.639496	0.00174255
0.637054	0.00191345
0.634613	0.001474
0.632172	0.00137939
0.62973	0.00135193
0.627289	0.000952148
0.624847	0.00116882
0.622406	0.000738525
0.619965	0.00101318
0.617523	0.000411987
0.615082	0.000811768
0.61264	0.000430298
0.610199	0.000430298
0.607758	0.000366211
0.605316	-0.00113129
0.602875	-0.00101868
0.600433	-0.00119293
0.597992	-0.00126434
0.595551	-0.00166077
0.593109	-0.0014801
0.590668	-0.00188324
0.588226	-0.00186279
0.585785	-0.00181885
0.583344	-0.00232758
0.580902	-0.00221039
0.578461	-0.00249908
0.576019	-0.00226807
0.573578	-0.00249878
0.571136	-0.00251007
0.568695	-0.00270386
0.566254	-0.00253479
0.563812	-0.00234802
0.561371	-0.0026535
0.558929	-0.00211456
0.556488	-0.00236481
0.554047	-0.00261505
0.551605	-0.0028653
0.549164	-0.00311554
0.546722	-0.00336578
0.544281	-0.00361603
0.54184	-0.00386627
0.539398	-0.00411652
0.536957	-0.00436676
0.534515	-0.004617
0.532074	-0.00486725
0.529633	-0.00511749
0.527191	-0.00536774
0.52475	-0.00561798
0.522308	-0.00586823
0.519867	-0.00611847
0.517426	-0.00636871
0.514984	-0.00661896
0.512543	-0.0068692
0.510101	-0.00711945
0.50766	-0.00736969
0.505219	-0.00761993
0.502777	-0.00787018
0.500336	-0.00812042
0.497894	-0.00837067
0.495453	-0.00862091
0.493011	-0.00887115
0.49057	-0.0091214
0.488129	-0.00937164
0.485687	-0.00962189
0.483246	-0.00987213
0.480804	-0.0101224
0.478363	-0.0103726
0.475922	-0.0106229
0.47348	-0.0108731
0.471039	-0.0111234
0.468597	-0.0113736
0.466156	-0.0116238
0.463715	-0.0118741
0.461273	-0.0121243
0.458832	-0.0123746

## Sheet: Fig2c
t(s)	E(V)	t(s)	i(mA)	t(s)	Electrochemical	t(s)	Contrast of U	t(s)	Contrast of salt
0.27936	0.4673	0.27936	-0.00862	0.27936	0.07265	--		--	--
0.66186	0.44817	0.66186	-0.00902	0.66186	0.07602	1.30085	4.97465	1.30085	-0.09628
1.04436	0.42905	1.04436	-0.0092	1.04436	0.07951	1.67933	5.00262	1.67933	-0.15705
1.42687	0.40992	1.42687	-0.00954	1.42687	0.08309	2.0578	5.0306	2.0578	-0.21783
1.80937	0.3908	1.80937	-0.00942	1.80937	0.08672	2.43628	5.00856	2.43628	-0.20399
2.19187	0.37167	2.19187	-0.00957	2.19187	0.09036	2.81476	4.96501	2.81476	-0.15805
2.57437	0.35254	2.57437	-0.00931	2.57437	0.09397	3.19323	4.92146	3.19323	-0.11211
2.95688	0.33342	2.95688	-0.00922	2.95688	0.09753	3.57171	4.87791	3.57171	-0.06617
3.33938	0.31429	3.33938	-0.00892	3.33938	0.10101	3.95019	4.91133	3.95019	-0.11142
3.72188	0.29517	3.72188	-0.00875	3.72188	0.10439	4.32866	4.94902	4.32866	-0.16174
4.10438	0.27604	4.10438	-0.00821	4.10438	0.10763	4.70714	4.98672	4.70714	-0.21207
4.48688	0.25692	4.48688	-0.00788	4.48688	0.11072	5.08562	5.00928	5.08562	-0.23945
4.86939	0.23779	4.86939	-0.00744	4.86939	0.11364	5.46409	4.96958	5.46409	-0.17245
5.25189	0.21867	5.25189	-0.00708	5.25189	0.11642	5.84257	4.92987	5.84257	-0.10544
5.63439	0.19954	5.63439	-0.00693	5.63439	0.11908	6.22105	4.89017	6.22105	-0.03844
6.01689	0.18042	6.01689	-0.00665	6.01689	0.12169	6.59953	4.88416	6.59953	0.01307
6.3994	0.16129	6.3994	-0.00694	6.3994	0.12429	6.978	4.9204	6.978	0.04514
6.7819	0.14217	6.7819	-0.007	6.7819	0.12694	7.35648	4.95664	7.35648	0.07721
7.1644	0.12304	7.1644	-0.00752	7.1644	0.12972	7.73496	4.99289	7.73496	0.10928
7.5469	0.10392	7.5469	-0.0081	7.5469	0.1327	8.11343	5.01908	8.11343	0.26889
7.92941	0.08479	7.92941	-0.00927	7.92941	0.136	8.49191	5.0408	8.49191	0.48532
8.31191	0.06567	8.31191	-0.01051	8.31191	0.13979	8.87039	5.06252	8.87039	0.70176
8.69441	0.04654	8.69441	-0.01182	8.69441	0.14408	9.24886	5.08423	9.24886	0.9182
9.07691	0.02742	9.07691	-0.01211	9.07691	0.14866	9.62734	5.12139	9.62734	1.06951
9.45941	0.00829	9.45941	-0.01269	9.45941	0.15339	10.0058	5.15954	10.0058	1.21665
9.84192	-0.01083	9.84192	-0.0136	9.84192	0.15841	10.3843	5.19768	10.3843	1.3638
10.2244	-0.02996	10.2244	-0.01468	10.2244	0.16381	10.7628	5.25107	10.7628	1.49572
10.6069	-0.04908	10.6069	-0.07835	10.6069	0.17487	11.1412	5.37028	11.1412	1.5619
10.9894	-0.06821	10.9894	-0.22097	10.9894	0.23358	11.5197	5.48949	11.5197	1.62807
11.3719	-0.08733	11.3719	-0.31514	11.3719	0.33784	11.8982	5.6087	11.8982	1.69425
11.7544	-0.10646	11.7544	-0.37178	11.7544	0.46946	12.2767	5.68265	12.2767	1.76659
12.1369	-0.12558	12.1369	-0.42506	12.1369	0.62222	12.6552	5.69808	12.6552	1.84689
12.5194	-0.14471	12.5194	-0.46717	12.5194	0.79302	13.0336	5.71351	13.0336	1.92718
12.9019	-0.16383	12.9019	-0.48341	12.9019	0.97576	13.4121	5.72895	13.4121	2.00748
13.2844	-0.18296	13.2844	-0.47813	13.2844	1.15955	13.7906	5.74234	13.7906	1.9569
13.6669	-0.19861	13.6669	-0.45976	13.6669	1.34154	14.1691	5.7548	14.1691	1.84591
14.0494	-0.17949	14.0494	-0.42881	14.0494	1.50848	14.5475	5.76726	14.5475	1.73491
14.4319	-0.16036	14.4319	-0.40896	14.4319	1.66805	14.926	5.77972	14.926	1.62392
14.8145	-0.14124	14.8145	-0.39215	14.8145	1.82171	15.3045	5.79116	15.3045	1.36343
15.1969	-0.12211	15.1969	-0.35505	15.1969	1.96551	15.683	5.80252	15.683	1.09209
15.5794	-0.10299	15.5794	-0.29531	15.5794	2.09025	16.0615	5.81389	16.0615	0.82075
15.9619	-0.08386	15.9619	-0.22304	15.9619	2.18985	16.4399	5.82316	16.4399	0.57036
16.3445	-0.06473	16.3445	-0.14219	16.3445	2.25987	16.8184	5.82297	16.8184	0.41512
16.727	-0.04561	16.727	-0.06358	16.727	2.29896	17.1969	5.82277	17.1969	0.25988
17.1095	-0.02648	17.1095	-0.00135	17.1095	2.31058	17.5754	5.82257	17.5754	0.10464
17.492	-0.00736	17.492	0.04849	17.492	2.30219	17.9538	5.8316	17.9538	-0.02585
17.8745	0.01177	17.8745	0.13484	17.8745	2.26824	18.3323	5.85292	18.3323	-0.12334
18.257	0.03089	18.257	0.23861	18.257	2.19695	18.7108	5.87424	18.7108	-0.22082
18.6395	0.05002	18.6395	0.3423	18.6395	2.08562	19.0893	5.89557	19.0893	-0.31831
19.022	0.06914	19.022	0.44084	19.022	1.93575	19.4677	5.86629	19.4677	-0.31949
19.4045	0.08827	19.4045	0.54137	19.4045	1.74822	19.8462	5.81284	19.8462	-0.27466
19.787	0.10739	19.787	0.66284	19.787	1.51946	20.2247	5.75938	20.2247	-0.22983
20.1695	0.12652	20.1695	0.80937	20.1695	1.23751	20.6032	5.70593	20.6032	-0.185
20.552	0.14564	20.552	0.91606	20.552	0.90445	20.9816	5.70539	20.9816	-0.23748
20.9345	0.16477	20.9345	0.25536	20.9345	0.65982	21.3601	5.70916	21.3601	-0.29786
21.317	0.18389	21.317	0.1478	21.317	0.58724	21.7386	5.71293	21.7386	-0.35825
21.6995	0.20302	21.6995	0.10645	21.6995	0.53819	22.1171	5.71495	22.1171	-0.41154
22.082	0.22214	22.082	0.02317	22.082	0.51775	22.4956	5.70863	22.4956	-0.4309
22.4645	0.24127	22.4645	0.0215	22.4645	0.50786	22.874	5.70231	22.874	-0.45027
22.847	0.26039	22.847	0.01721	22.847	0.50055	23.2525	5.696	23.2525	-0.46963
23.2295	0.27952	23.2295	0.01495	23.2295	0.49442	23.631	5.68757	23.631	-0.49004
23.612	0.29864	23.612	0.01497	23.612	0.48872	24.0095	5.67625	24.0095	-0.51189
23.9945	0.31777	23.9945	0.01568	23.9945	0.48284	24.3879	5.66492	24.3879	-0.53374
24.377	0.33689	24.377	0.0158	24.377	0.47675	24.7664	5.6536	24.7664	-0.55559
24.7595	0.35602	24.7595	0.01637	24.7595	0.47056	25.1449	5.62535	25.1449	-0.53238
25.142	0.37514	25.142	0.01474	25.142	0.46436	25.5234	5.58874	25.5234	-0.4869
25.5245	0.39427	25.5245	0.01524	25.5245	0.45867	25.9018	5.55212	25.9018	-0.44141
25.907	0.41339	25.907	0.01585	25.907	0.45276	26.2803	5.51551	26.2803	-0.39592
26.2895	0.43252	26.2895	0.01658	26.2895	0.4465	26.6588	5.49074	26.6588	-0.37059
26.672	0.45164	26.672	0.01657	26.672	0.44021	27.0373	5.46704	27.0373	-0.34708
27.0545	0.47077	27.0545	0.01709	27.0545	0.43368	27.4158	5.44334	27.4158	-0.32356
27.437	0.48989	27.437	0.01799	27.437	0.42698	27.7942	5.4137	27.7942	-0.29619
27.8195	0.50902	27.8195	0.01782	27.8195	0.42013	28.1727	5.35407	28.1727	-0.24935
28.202	0.52815	28.202	0.01819	28.202	0.41329	28.5512	5.29445	28.5512	-0.20252
28.5845	0.54727	28.5845	0.01531	28.5845	0.40658	28.9297	5.23483	28.9297	-0.15568
28.967	0.5664	28.967	0.01615	28.967	0.40056	29.3081	5.20349	29.3081	-0.13229
29.3495	0.58552	29.3495	0.01645	29.3495	0.39436	29.6866	5.21227	29.6866	-0.14217
29.732	0.60465	29.732	0.01708	29.732	0.3879	30.0651	5.22105	30.0651	-0.15204
30.1145	0.62377	30.1145	0.01731	30.1145	0.38127	30.4436	5.22983	30.4436	-0.16192
30.497	0.6429	30.497	0.01791	30.497	0.37452	30.8221	5.24933	30.8221	-0.19283
30.8795	0.66202	30.8795	0.01867	30.8795	0.36753	31.2005	5.27432	31.2005	-0.23451
31.262	0.68115	31.262	0.01931	31.262	0.36026	31.579	5.29932	31.579	-0.27618
31.6445	0.70027	31.6445	0.02036	31.6445	0.35268	31.9575	5.32431	31.9575	-0.31785
32.0271	0.7194	32.0271	0.02126	32.0271	0.34473	32.336	5.26566	32.336	-0.23668
32.4096	0.73852	32.4096	0.02266	32.4096	0.33633	32.7144	5.19871	32.7144	-0.14333
32.7921	0.75765	32.7921	0.02429	32.7921	0.32736	33.0929	5.13176	33.0929	-0.04998
33.1746	0.77677	33.1746	0.02646	33.1746	0.31767	33.4714	5.077	33.4714	0.0281
33.5571	0.7959	33.5571	0.02894	33.5571	0.30708	33.8499	5.08719	33.8499	0.02475
33.9396	0.78623	33.9396	0.02147	33.9396	0.29726	34.2283	5.09738	34.2283	0.02141
34.3221	0.76711	34.3221	0.0153	34.3221	0.29034	34.6068	5.10757	34.6068	0.01806
34.7046	0.74798	34.7046	0.01142	34.7046	0.28526	34.9853	5.0897	34.9853	0.04832
35.0871	0.72886	35.0871	0.0088	35.0871	0.28143	35.3638	5.03079	35.3638	0.12774
35.4696	0.70973	35.4696	0.00641	35.4696	0.27849	35.7422	4.97187	35.7422	0.20717
35.8521	0.69061	35.8521	0.00487	35.8521	0.27634	36.1207	4.91296	36.1207	0.28659
36.2346	0.67148	36.2346	0.00392	36.2346	0.27466	36.4992	4.91307	36.4992	0.27642
36.6171	0.65236	36.6171	0.00265	36.6171	0.2734	36.8777	4.9444	36.8777	0.21887
36.9996	0.63323	36.9996	0.00142	36.9996	0.2726	37.2562	4.97573	37.2562	0.16132
37.3821	0.61411	37.3821	0.000659638	37.3821	0.27223	37.6346	5.00706	37.6346	0.10377
37.7646	0.59498	37.7646	-0.00162	37.7646	0.27245	38.0131	4.97927	38.0131	0.14352
38.1471	0.57586	38.1471	-0.00228	38.1471	0.27322	38.3916	4.94509	38.3916	0.1938
38.5296	0.55673	38.5296	-0.00264	38.5296	0.27417	38.7701	4.9109	38.7701	0.24409
38.9121	0.53761	38.9121	-0.00348	38.9121	0.27537	39.1485	4.88162	39.1485	0.28938
39.2946	0.51848	39.2946	-0.00419	39.2946	0.27682	39.527	4.88012	39.527	0.30649
39.6771	0.49936	39.6771	-0.00497	39.6771	0.2786	39.9055	4.87862	39.9055	0.32361
40.0596	0.48023	40.0596	-0.00543	40.0596	0.28058	40.284	4.87712	40.284	0.34072
40.4421	0.46111	40.4421	-0.00594	40.4421	0.28275	40.6624	4.88781	40.6624	0.35258
						41.0409	4.91689	41.0409	0.3565

## Sheet: Fig4b
Dendrite length	Volume fraction	Dendrite length	Volume fraction	Dendrite length	Volume fraction
μm	%	μm	%	μm	%
	673K-100 mA/cm^2		673K-200 mA/cm^2		673K-400 mA/cm^2
0.46	1.04367	0.46	1.18223	0.46	0.678164
0.92	0.760938	0.92	0.860759	0.92	0.477002
1.38	0.627973	1.38	0.713667	1.38	0.386368
1.84	0.692812	1.84	0.790267	1.84	0.417958
2.3	0.727399	2.3	0.832198	2.3	0.427837
2.76	0.654056	2.76	0.749201	2.76	0.376297
3.22	0.654264	3.22	0.750713	3.22	0.36639
3.68	0.711613	3.68	0.817975	3.68	0.384808
4.14	0.728029	4.14	0.836717	4.14	0.379659
4.6	0.681052	4.6	0.78329	4.6	0.34275
5.06	0.712799	5.06	0.820546	5.06	0.343529
5.52	0.717329	5.52	0.825999	5.52	0.329989
5.98	0.69629	5.98	0.801952	5.98	0.305508
6.44	0.715281	6.44	0.822455	6.44	0.296389
6.9	0.754373	6.9	0.863434	6.9	0.292924
7.36	0.76228	7.36	0.867373	7.36	0.277882
7.82	0.71459	7.82	0.808281	7.82	0.246027
8.28	0.73812	8.28	0.82654	8.28	0.239823
8.74	0.740547	8.74	0.818882	8.74	0.228515
9.2	0.710949	9.2	0.774962	9.2	0.209442
9.66	0.73236	9.66	0.78079	9.66	0.205688
10.12	0.766108	10.12	0.793888	10.12	0.205771
10.58	0.764967	10.58	0.767448	10.58	0.197906
11.04	0.720187	11.04	0.696685	11.04	0.180621
11.5	0.722617	11.5	0.668856	11.5	0.175382
11.96	0.743416	11.96	0.651833	11.96	0.17517
12.42	0.714782	12.42	0.592254	12.42	0.165175
12.88	0.729467	12.88	0.564674	12.88	0.164485
13.34	0.759563	13.34	0.546295	13.34	0.167652
13.8	0.710866	13.8	0.476451	13.8	0.155048
14.26	0.716959	14.26	0.445595	14.26	0.154611
14.72	0.736504	14.72	0.42476	14.72	0.15759
15.18	0.736892	15.18	0.394208	15.18	0.157039
15.64	0.700595	15.64	0.348143	15.64	0.149549
16.1	0.711692	16.1	0.327701	16.1	0.15222
16.56	0.732872	16.56	0.313573	16.56	0.157415
17.02	0.683321	17.02	0.273463	17.02	0.147653
17.48	0.675025	17.48	0.253429	17.48	0.147038
17.94	0.697841	17.94	0.24645	17.94	0.153454
18.4	0.693615	18.4	0.231202	18.4	0.154055
18.86	0.655066	18.86	0.208856	18.86	0.146795
19.32	0.661077	19.32	0.203773	19.32	0.149891
19.78	0.652424	19.78	0.196914	19.78	0.150532
20.24	0.628714	20.24	0.187619	20.24	0.146699
20.7	0.628584	20.7	0.185098	20.7	0.148747
21.16	0.641684	21.16	0.187223	21.16	0.154317
21.62	0.633218	21.62	0.183194	21.62	0.1547
22.08	0.596841	22.08	0.172162	22.08	0.147687
22.54	0.600025	22.54	0.172772	22.54	0.150936
23	0.591043	23	0.17003	23	0.151419
23.46	0.563993	23.46	0.163332	23.46	0.146709
23.92	0.564513	23.92	0.163038	23.92	0.150032
24.38	0.571598	24.38	0.164357	24.38	0.155449
24.84	0.560215	24.84	0.161364	24.84	0.155499
25.3	0.52716	25.3	0.153006	25.3	0.149112
25.76	0.518557	25.76	0.151137	25.76	0.14973
26.22	0.519916	26.22	0.152036	26.22	0.153339
26.68	0.496991	26.68	0.146681	26.68	0.148732
27.14	0.495662	27.14	0.146118	27.14	0.151157
27.6	0.501517	27.6	0.147601	27.6	0.155443
28.06	0.471266	28.06	0.13989	28.06	0.148271
28.52	0.467097	28.52	0.138633	28.52	0.149205
28.98	0.46843	28.98	0.139228	28.98	0.151893
29.44	0.462963	29.44	0.137832	29.44	0.152527
29.9	0.441651	29.9	0.13256	29.9	0.148052
30.36	0.442081	30.36	0.132509	30.36	0.15013
30.82	0.437442	30.82	0.131172	30.82	0.150509
31.28	0.422875	31.28	0.127455	31.28	0.147893
31.74	0.422225	31.74	0.126566	31.74	0.149227
32.2	0.429269	32.2	0.127404	32.2	0.15249
32.66	0.424971	32.66	0.125053	32.66	0.152912
33.12	0.407371	33.12	0.120466	33.12	0.148722
33.58	0.410537	33.58	0.120394	33.58	0.150568
34.04	0.409027	34.04	0.11967	34.04	0.151301
34.5	0.397473	34.5	0.116476	34.5	0.14847
34.96	0.400856	34.96	0.116129	34.96	0.150561
35.42	0.409484	35.42	0.117527	35.42	0.154319
35.88	0.407521	35.88	0.11632	35.88	0.154505
36.34	0.394539	36.34	0.113299	36.34	0.15038
36.8	0.394754	36.8	0.113163	36.8	0.150589
37.26	0.399793	37.26	0.113482	37.26	0.153002
37.72	0.391506	37.72	0.111823	37.72	0.150666
38.18	0.394686	38.18	0.111669	38.18	0.152174
38.64	0.402493	38.64	0.113082	38.64	0.15564
39.1	0.388	39.1	0.110477	39.1	0.151141
39.56	0.38961	39.56	0.110802	39.56	0.152332
40.02	0.394699	40.02	0.111931	40.02	0.154857
40.48	0.39476	40.48	0.111435	40.48	0.155636
40.94	0.385498	40.94	0.110594	40.94	0.153047
41.4	0.388356	41.4	0.11138	41.4	0.154766
41.86	0.395481	41.86	0.113228	41.86	0.15785
42.32	0.382608	42.32	0.111521	42.32	0.154053
42.78	0.381705	42.78	0.111859	42.78	0.154181
43.24	0.389627	43.24	0.11421	43.24	0.157443
43.7	0.390349	43.7	0.114021	43.7	0.157792
44.16	0.381261	44.16	0.112385	44.16	0.154533
44.62	0.384606	44.62	0.112784	44.62	0.155832
45.08	0.384498	45.08	0.112569	45.08	0.155918
45.54	0.378739	45.54	0.11133	45.54	0.154123
46	0.380705	46	0.111727	46	0.154715
46.46	0.386566	46.46	0.113169	46.46	0.156665
46.92	0.386272	46.92	0.112929	46.92	0.156621
47.38	0.377523	47.38	0.111318	47.38	0.153047
47.84	0.37977	47.84	0.112117	47.84	0.153649
48.3	0.379362	48.3	0.112548	48.3	0.1535
48.76	0.373053	48.76	0.111507	48.76	0.151006
49.22	0.375151	49.22	0.112524	49.22	0.151913
49.68	0.380102	49.68	0.114687	49.68	0.153905
50.14	0.378482	50.14	0.114755	50.14	0.153675
50.6	0.370007	50.6	0.113415	50.6	0.15069
51.06	0.369327	51.06	0.113427	51.06	0.15086
51.52	0.372706	51.52	0.114413	51.52	0.152222
51.98	0.366771	51.98	0.113445	51.98	0.149862
52.44	0.368263	52.44	0.114119	52.44	0.150338
52.9	0.372708	52.9	0.116151	52.9	0.152453
53.36	0.362651	53.36	0.114027	53.36	0.148739
53.82	0.362887	53.82	0.114915	53.82	0.149052
54.28	0.364979	54.28	0.116068	54.28	0.149948
54.74	0.364174	54.74	0.116054	54.74	0.149905
55.2	0.357289	55.2	0.113316	55.2	0.146511
55.66	0.358242	55.66	0.113608	55.66	0.1467
56.12	0.361957	56.12	0.114181	56.12	0.148119
56.58	0.351896	56.58	0.10973	56.58	0.143596
57.04	0.349595	57.04	0.108309	57.04	0.142536
57.5	0.353269	57.5	0.109296	57.5	0.144124
57.96	0.351687	57.96	0.108642	57.96	0.143765
58.42	0.343728	58.42	0.104997	58.42	0.139649
58.88	0.343906	58.88	0.105129	58.88	0.139564
59.34	0.342653	59.34	0.104607	59.34	0.138776
59.8	0.336322	59.8	0.10189	59.8	0.135438
60.26	0.336756	60.26	0.102722	60.26	0.135696
60.72	0.339784	60.72	0.104646	60.72	0.137253
61.18	0.337634	61.18	0.103998	61.18	0.136245
61.64	0.330453	61.64	0.0998743	61.64	0.13264
62.1	0.328666	62.1	0.0988515	62.1	0.131821
62.56	0.329548	62.56	0.0996342	62.56	0.132256
63.02	0.322831	63.02	0.0965184	63.02	0.129065
63.48	0.322698	63.48	0.0971395	63.48	0.128948
63.94	0.324918	63.94	0.0990976	63.94	0.130155
64.4	0.315566	64.4	0.0945929	64.4	0.126178
64.86	0.314607	64.86	0.0950257	64.86	0.126078
65.32	0.315115	65.32	0.0965999	65.32	0.126657
65.78	0.313297	65.78	0.0964621	65.78	0.126433
66.24	0.305866	66.24	0.093539	66.24	0.123469
66.7	0.306098	66.7	0.0947737	66.7	0.123966
67.16	0.308418	67.16	0.0974967	67.16	0.12554
67.62	0.298873	67.62	0.0941348	67.62	0.121811
68.08	0.297201	68.08	0.0948286	68.08	0.121497
68.54	0.299986	68.54	0.0985684	68.54	0.123556
69	0.299072	69	0.0998802	69	0.123779
69.46	0.292397	69.46	0.0978361	69.46	0.120925
69.92	0.292346	69.92	0.100134	69.92	0.121475
70.38	0.290761	70.38	0.101306	70.38	0.121184
70.84	0.285249	70.84	0.10032	70.84	0.11917
71.3	0.284891	71.3	0.102153	71.3	0.119591
71.76	0.286449	71.76	0.105421	71.76	0.12111
72.22	0.284752	72.22	0.105958	72.22	0.12074
72.68	0.278602	72.68	0.103642	72.68	0.118119
73.14	0.278514	73.14	0.104947	73.14	0.118858
73.6	0.277408	73.6	0.105307	73.6	0.119044
74.06	0.272358	74.06	0.103804	74.06	0.117277
74.52	0.2726	74.52	0.105225	74.52	0.118645
74.98	0.274158	74.98	0.107462	74.98	0.120719
75.44	0.2723	75.44	0.107465	75.44	0.120829
75.9	0.266355	75.9	0.104904	75.9	0.118645
76.36	0.264196	76.36	0.105334	76.36	0.118834
76.82	0.264271	76.82	0.107167	76.82	0.120648
77.28	0.25902	77.28	0.10574	77.28	0.118836
77.74	0.258241	77.74	0.107404	77.74	0.119828
78.2	0.259085	78.2	0.109987	78.2	0.12175
78.66	0.25181	78.66	0.106761	78.66	0.118742
79.12	0.250787	79.12	0.10765	79.12	0.119587
79.58	0.250564	79.58	0.109622	79.58	0.121194
80.04	0.249256	80.04	0.110059	80.04	0.121865
80.5	0.244156	80.5	0.107733	80.5	0.119828
80.96	0.243753	80.96	0.108998	80.96	0.120655
81.42	0.244724	81.42	0.111187	81.42	0.122337
81.88	0.238116	81.88	0.107318	81.88	0.119221
82.34	0.236784	82.34	0.107063	82.34	0.119004
82.8	0.237929	82.8	0.108949	82.8	0.120782
83.26	0.236798	83.26	0.108162	83.26	0.120386
83.72	0.23179	83.72	0.104671	83.72	0.117969
84.18	0.231456	84.18	0.105162	84.18	0.11841
84.64	0.229781	84.64	0.104747	84.64	0.118184
85.1	0.225509	85.1	0.102474	85.1	0.116561
85.56	0.224148	85.56	0.103023	85.56	0.116931
86.02	0.22386	86.02	0.105136	86.02	0.118359
86.48	0.221273	86.48	0.104923	86.48	0.118327
86.94	0.216006	86.94	0.101739	86.94	0.116661
87.4	0.214892	87.4	0.102932	87.4	0.117416
87.86	0.213033	87.86	0.103155	87.86	0.117458
88.32	0.208573	88.32	0.101208	88.32	0.116052
88.78	0.207459	88.78	0.102588	88.78	0.116914
89.24	0.207228	89.24	0.104836	89.24	0.118256
89.7	0.204202	89.7	0.10463	89.7	0.118
90.16	0.198715	90.16	0.10152	90.16	0.116248
90.62	0.196609	90.62	0.101274	90.62	0.116059
91.08	0.19551	91.08	0.10247	91.08	0.116675
91.54	0.190169	91.54	0.100368	91.54	0.115197
92	0.188434	92	0.100952	92	0.115556
92.46	0.187437	92.46	0.102173	92.46	0.116629
92.92	0.181058	92.92	0.0989271	92.92	0.114552
93.38	0.17871	93.38	0.0991509	93.38	0.114273
93.84	0.179483	93.84	0.101449	93.84	0.115096
94.3	0.177867	94.3	0.101773	94.3	0.11475
94.76	0.17377	94.76	0.0997987	94.76	0.112886
95.22	0.173541	95.22	0.100522	95.22	0.113227
95.68	0.172791	95.68	0.100565	95.68	0.112874
96.14	0.170906	96.14	0.0987448	96.14	0.111398
96.6	0.171471	96.6	0.0989879	96.6	0.11146
97.06	0.172526	97.06	0.0998447	97.06	0.112029
97.52	0.171836	97.52	0.0992265	97.52	0.111444
97.98	0.168964	97.98	0.0969705	97.98	0.109703
98.44	0.169155	98.44	0.0975931	98.44	0.110091
98.9	0.16849	98.9	0.0978613	98.9	0.110197
99.36	0.166788	99.36	0.0964606	99.36	0.109359
99.82	0.167023	99.82	0.0969972	99.82	0.109896
100.28	0.167374	100.28	0.0981267	100.28	0.110621
100.74	0.166594	100.74	0.0979236	100.74	0.110309
101.2	0.164389	101.2	0.0961419	101.2	0.109054
101.66	0.163744	101.66	0.0963568	101.66	0.109053
102.12	0.16359	102.12	0.0978836	102.12	0.109595
102.58	0.162267	102.58	0.0971691	102.58	0.108532
103.04	0.162294	103.04	0.0985803	103.04	0.108753
103.5	0.162483	103.5	0.100716	103.5	0.109611
103.96	0.160406	103.96	0.0994578	103.96	0.108578
104.42	0.159728	104.42	0.100869	104.42	0.109222
104.88	0.15913	104.88	0.102726	104.88	0.11033
105.34	0.158324	105.34	0.103676	105.34	0.110902
105.8	0.156571	105.8	0.102637	105.8	0.110765
106.26	0.155724	106.26	0.103948	106.26	0.111572
106.72	0.154734	106.72	0.106112	106.72	0.112268
107.18	0.151987	107.18	0.104567	107.18	0.111569
107.64	0.150487	107.64	0.105596	107.64	0.111963
108.1	0.149779	108.1	0.108664	108.1	0.113048
108.56	0.148127	108.56	0.109726	108.56	0.113396
109.02	0.145705	109.02	0.108592	109.02	0.11313
109.48	0.143783	109.48	0.110191	109.48	0.113826
109.94	0.141708	109.94	0.11166	109.94	0.114491
110.4	0.139556	110.4	0.111761	110.4	0.115076
110.86	0.137588	110.86	0.113967	110.86	0.115989
111.32	0.135985	111.32	0.117357	111.32	0.116999
111.78	0.133901	111.78	0.118785	111.78	0.117834
112.24	0.131326	112.24	0.118329	112.24	0.118194
112.7	0.129254	112.7	0.120849	112.7	0.118921
113.16	0.126646	113.16	0.122872	113.16	0.119444
113.62	0.123832	113.62	0.122988	113.62	0.119805
114.08	0.121512	114.08	0.124915	114.08	0.1206
114.54	0.119493	114.54	0.127409	114.54	0.121412
115	0.117638	115	0.128004	115	0.122173
115.46	0.115932	115.46	0.12691	115.46	0.12252
115.92	0.114569	115.92	0.127777	115.92	0.123013
116.38	0.112832	116.38	0.129031	116.38	0.123755
116.84	0.110984	116.84	0.127506	116.84	0.123741
117.3	0.10946	117.3	0.128133	117.3	0.124389
117.76	0.108146	117.76	0.129485	117.76	0.124934
118.22	0.10683	118.22	0.126997	118.22	0.124991
118.68	0.105637	118.68	0.127636	118.68	0.125234
119.14	0.104544	119.14	0.128896	119.14	0.125583
119.6	0.103594	119.6	0.129279	119.6	0.125949
120.06	0.102487	120.06	0.127961	120.06	0.126258
120.52	0.101581	120.52	0.128732	120.52	0.126704
120.98	0.100827	120.98	0.13013	120.98	0.126846
121.44	0.0997891	121.44	0.128057	121.44	0.126551
121.9	0.0987755	121.9	0.128395	121.9	0.126257
122.36	0.0980127	122.36	0.129701	122.36	0.126155
122.82	0.0969562	122.82	0.129688	122.82	0.126127
123.28	0.0957062	123.28	0.127945	123.28	0.125888
123.74	0.0946796	123.74	0.128269	123.74	0.125898
124.2	0.0934828	124.2	0.127573	124.2	0.125944
124.66	0.0922457	124.66	0.125749	124.66	0.125821
125.12	0.0911919	125.12	0.125325	125.12	0.126211
125.58	0.0900146	125.58	0.125487	125.58	0.126389
126.04	0.0890023	126.04	0.12372	126.04	0.126697
126.5	0.0879042	126.5	0.12088	126.5	0.126808
126.96	0.086979	126.96	0.119755	126.96	0.126427
127.42	0.0861695	127.42	0.119223	127.42	0.126167
127.88	0.0852819	127.88	0.117666	127.88	0.125859
128.34	0.0846244	128.34	0.117803	128.34	0.125786
128.8	0.0840345	128.8	0.117949	128.8	0.126063
129.26	0.0833834	129.26	0.115907	129.26	0.126049
129.72	0.0827428	129.72	0.115963	129.72	0.125959
130.18	0.0820879	130.18	0.115898	130.18	0.12623
130.64	0.0813901	130.64	0.115535	130.64	0.126435
131.1	0.0807689	131.1	0.114473	131.1	0.126573
131.56	0.0801491	131.56	0.114853	131.56	0.126639
132.02	0.0794708	132.02	0.115066	132.02	0.126726
132.48	0.078617	132.48	0.113904	132.48	0.126875
132.94	0.0776866	132.94	0.114267	132.94	0.126654
133.4	0.0764275	133.4	0.115255	133.4	0.126779
133.86	0.0749565	133.86	0.115467	133.86	0.127071
134.32	0.0734166	134.32	0.114605	134.32	0.127431
134.78	0.0718742	134.78	0.115034	134.78	0.128064
135.24	0.0703902	135.24	0.11501	135.24	0.12844
135.7	0.0688529	135.7	0.114242	135.7	0.128951
136.16	0.0672416	136.16	0.115246	136.16	0.129326
136.62	0.0655263	136.62	0.116716	136.62	0.129639
137.08	0.0635823	137.08	0.117997	137.08	0.129931
137.54	0.06155	137.54	0.117772	137.54	0.130235
138	0.0595202	138	0.119731	138	0.130753
138.46	0.0573528	138.46	0.121627	138.46	0.131167
138.92	0.0552346	138.92	0.122168	138.92	0.131298
139.38	0.0533491	139.38	0.124368	139.38	0.131581
139.84	0.0514532	139.84	0.127165	139.84	0.131793
140.3	0.0493884	140.3	0.128269	140.3	0.132002
140.76	0.0475731	140.76	0.127903	140.76	0.132067
141.22	0.045889	141.22	0.129253	141.22	0.132006
141.68	0.0442906	141.68	0.131363	141.68	0.132157
142.14	0.0427248	142.14	0.131265	142.14	0.132158
142.6	0.0414175	142.6	0.132989	142.6	0.132327
143.06	0.0402454	143.06	0.135169	143.06	0.132774
143.52	0.0389902	143.52	0.133691	143.52	0.132951
143.98	0.0378063	143.98	0.134464	143.98	0.133074
144.44	0.0365381	144.44	0.13551	144.44	0.133386
144.9	0.0353881	144.9	0.136017	144.9	0.133801
145.36	0.0344693	145.36	0.134879	145.36	0.134142
145.82	0.0335078	145.82	0.13579	145.82	0.134368
146.28	0.032563	146.28	0.137286	146.28	0.134972
146.74	0.0316196	146.74	0.135489	146.74	0.135304
147.2	0.030697	147.2	0.135856	147.2	0.135543
147.66	0.0295678	147.66	0.137347	147.66	0.135674
148.12	0.0284295	148.12	0.137624	148.12	0.135685
148.58	0.0273483	148.58	0.136423	148.58	0.135441
149.04	0.0262503	149.04	0.137385	149.04	0.135334
149.5	0.025099	149.5	0.137637	149.5	0.13504
149.96	0.0237696	149.96	0.136647	149.96	0.134588
150.42	0.0222168	150.42	0.136899	150.42	0.133898
150.88	0.0206977	150.88	0.138055	150.88	0.13315
151.34	0.0192111	151.34	0.13786	151.34	0.132405
151.8	0.0179585	151.8	0.136137	151.8	0.131727
152.26	0.0169007	152.26	0.136274	152.26	0.131002
152.72	0.0161743	152.72	0.135934	152.72	0.130338
153.18	0.0154596	153.18	0.134544	153.18	0.12937
153.64	0.0147124	153.64	0.134759	153.64	0.128628
154.1	0.0141017	154.1	0.135489	154.1	0.127659
154.56	0.0135611	154.56	0.135067	154.56	0.126581
155.02	0.0130465	155.02	0.132618	155.02	0.125847
155.48	0.0126112	155.48	0.132074	155.48	0.124811
155.94	0.0121369	155.94	0.132178	155.94	0.123993
156.4	0.0116002	156.4	0.130278	156.4	0.12313
156.86	0.0110623	156.86	0.12979	156.86	0.12254
157.32	0.01051	157.32	0.130269	157.32	0.121973
157.78	0.00991484	157.78	0.127408	157.78	0.121078
158.24	0.00913127	158.24	0.126087	158.24	0.119889
158.7	0.00849714	158.7	0.125788	158.7	0.118949
159.16	0.00783442	159.16	0.124537	159.16	0.117785
159.62	0.00717299	159.62	0.121338	159.62	0.116747
160.08	0.00647648	160.08	0.120492	160.08	0.115732
160.54	0.00576698	160.54	0.119106	160.54	0.114656
161	0.00501979	161	0.116968	161	0.113463
161.46	0.00449092	161.46	0.116288	161.46	0.112301
161.92	0.00402571	161.92	0.115911	161.92	0.110926
162.38	0.00362288	162.38	0.114294	162.38	0.109532
162.84	0.00321745	162.84	0.111018	162.84	0.108172
163.3	0.00272236	163.3	0.110118	163.3	0.106888
163.76	0.00228054	163.76	0.109016	163.76	0.105891
164.22	0.00185042	164.22	0.106889	164.22	0.105073
164.68	0.00148658	164.68	0.106479	164.68	0.104169
165.14	0.00111363	165.14	0.106316	165.14	0.103425
165.6	0.00085894	165.6	0.105473	165.6	0.102648
166.06	0.000679615	166.06	0.103184	166.06	0.102023
166.52	0.000514584	166.52	0.102529	166.52	0.101479
166.98	0.000389837	166.98	0.102636	166.98	0.101234
167.44	0.000319666	167.44	0.101444	167.44	0.101259
167.9	0.000245597	167.9	0.101773	167.9	0.101196
168.36	0.000192319	168.36	0.102932	168.36	0.10109
168.82	0.000148138	168.82	0.10208	168.82	0.10074
169.28	8.84e-05	169.28	0.103198	169.28	0.100546
169.74	3.64e-05	169.74	0.105215	169.74	0.100699
170.2	2.6e-06	170.2	0.106887	170.2	0.100769
170.66	0	170.66	0.106506	170.66	0.100773
171.12	0	171.12	0.108363	171.12	0.100892
171.58	0	171.58	0.110768	171.58	0.100955
172.04	0	172.04	0.109297	172.04	0.100986
172.5	0	172.5	0.110047	172.5	0.101289
172.96	0	172.96	0.112606	172.96	0.101467
173.42	0	173.42	0.113473	173.42	0.101731
173.88	0	173.88	0.111752	173.88	0.101953
174.34	0	174.34	0.113154	174.34	0.102118
174.8	0	174.8	0.113984	174.8	0.102363
175.26	0	175.26	0.113111	175.26	0.102205
175.72	0	175.72	0.114666	175.72	0.102212
176.18	0	176.18	0.117308	176.18	0.101999
176.64	0	176.64	0.11796	176.64	0.101612
177.1	0	177.1	0.116022	177.1	0.101196
177.56	0	177.56	0.11788	177.56	0.100525
178.02	0	178.02	0.118851	178.02	0.0997442
178.48	0	178.48	0.118145	178.48	0.098857
178.94	0	178.94	0.119685	178.94	0.097678
179.4	0	179.4	0.122121	179.4	0.0963657
179.86	0	179.86	0.122254	179.86	0.0951269
180.32	0	180.32	0.120081	180.32	0.0937759
180.78	0	180.78	0.120268	180.78	0.0924708
181.24	0	181.24	0.121654	181.24	0.0913407
181.7	0	181.7	0.119743	181.7	0.0903614
182.16	0	182.16	0.120334	182.16	0.0894844
182.62	0	182.62	0.121858	182.62	0.0885512
183.08	0	183.08	0.118963	183.08	0.0875139
183.54	0	183.54	0.119238	183.54	0.0864712
184	0	184	0.120631	184	0.0854837
184.46	0	184.46	0.120907	184.46	0.0845799
184.92	0	184.92	0.118409	184.92	0.0839514
185.38	0	185.38	0.118879	185.38	0.0834894
185.84	0	185.84	0.120102	185.84	0.0828295
186.3	0	186.3	0.116956	186.3	0.0821521
186.76	0	186.76	0.116443	186.76	0.0816082
187.22	0	187.22	0.117911	187.22	0.0812465
187.68	0	187.68	0.118267	187.68	0.0810551
188.14	0	188.14	0.116193	188.14	0.080767
188.6	0	188.6	0.117007	188.6	0.0805866
189.06	0	189.06	0.117383	189.06	0.0804394
189.52	0	189.52	0.11648	189.52	0.0802765
189.98	0	189.98	0.117537	189.98	0.0801228
190.44	0	190.44	0.11973	190.44	0.0800142
190.9	0	190.9	0.120189	190.9	0.0798798
191.36	0	191.36	0.118551	191.36	0.0795651
191.82	0	191.82	0.119286	191.82	0.0793985
192.28	0	192.28	0.120935	192.28	0.0791638
192.74	0	192.74	0.11977	192.74	0.0790543
193.2	0	193.2	0.121098	193.2	0.0789531
193.66	0	193.66	0.122757	193.66	0.0787938
194.12	0	194.12	0.120837	194.12	0.0785177
194.58	0	194.58	0.121465	194.58	0.0781947
195.04	0	195.04	0.123219	195.04	0.0778211
195.5	0	195.5	0.123888	195.5	0.0773802
195.96	0	195.96	0.122356	195.96	0.0772072
196.42	0	196.42	0.12324	196.42	0.0769467
196.88	0	196.88	0.12438	196.88	0.0770425
197.34	0	197.34	0.121446	197.34	0.0772698
197.8	0	197.8	0.121246	197.8	0.0776305
198.26	0	198.26	0.122104	198.26	0.0780447
198.72	0	198.72	0.12175	198.72	0.0784708
199.18	0	199.18	0.120289	199.18	0.0789567
199.64	0	199.64	0.120754	199.64	0.0793359
200.1	0	200.1	0.120712	200.1	0.0798559
200.56	0	200.56	0.119911	200.56	0.0803096
201.02	0	201.02	0.12057	201.02	0.0808268
201.48	0	201.48	0.121574	201.48	0.0813744
201.94	0	201.94	0.121308	201.94	0.0819524
202.4	0	202.4	0.120025	202.4	0.0825598
202.86	0	202.86	0.120447	202.86	0.0830955
203.32	0	203.32	0.120541	203.32	0.0836826
203.78	0	203.78	0.119538	203.78	0.0843232
204.24	0	204.24	0.119888	204.24	0.0850033
204.7	0	204.7	0.120539	204.7	0.085492
205.16	0	205.16	0.12014	205.16	0.0861454
205.62	0	205.62	0.119238	205.62	0.0866277
206.08	0	206.08	0.119352	206.08	0.0870234
206.54	0	206.54	0.119997	206.54	0.0875075
207	0	207	0.12016	207	0.0880523
207.46	0	207.46	0.120332	207.46	0.0884582
207.92	0	207.92	0.120956	207.92	0.0888484
208.38	0	208.38	0.120554	208.38	0.0892009
208.84	0	208.84	0.120672	208.84	0.0896684
209.3	0	209.3	0.120976	209.3	0.0899142
209.76	0	209.76	0.120613	209.76	0.0901544
210.22	0	210.22	0.120077	210.22	0.0903633
210.68	0	210.68	0.12022	210.68	0.0909394
211.14	0	211.14	0.120281	211.14	0.0913131
211.6	0	211.6	0.119466	211.6	0.0916057
212.06	0	212.06	0.119337	212.06	0.0919637
212.52	0	212.52	0.119522	212.52	0.0923493
212.98	0	212.98	0.119095	212.98	0.0927396
213.44	0	213.44	0.11825	213.44	0.0930874
213.9	0	213.9	0.118147	213.9	0.0932715
214.36	0	214.36	0.117672	214.36	0.093381
214.82	0	214.82	0.117002	214.82	0.0934878
215.28	0	215.28	0.117148	215.28	0.0936719
215.74	0	215.74	0.117281	215.74	0.0937344
216.2	0	216.2	0.117149	216.2	0.0937897
216.66	0	216.66	0.116764	216.66	0.0936792
217.12	0	217.12	0.116879	217.12	0.0935458
217.58	0	217.58	0.116678	217.58	0.0934307
218.04	0	218.04	0.115776	218.04	0.0934721
218.5	0	218.5	0.115232	218.5	0.0934988
218.96	0	218.96	0.114814	218.96	0.0931491
219.42	0	219.42	0.114279	219.42	0.0928979
219.88	0	219.88	0.11359	219.88	0.0925224
220.34	0	220.34	0.113043	220.34	0.0921414
220.8	0	220.8	0.112535	220.8	0.0916922
221.26	0	221.26	0.111654	221.26	0.0915054
221.72	0	221.72	0.111153	221.72	0.0912486
222.18	0	222.18	0.110953	222.18	0.0911207
222.64	0	222.64	0.109861	222.64	0.0910894
223.1	0	223.1	0.109122	223.1	0.0910149
223.56	0	223.56	0.108541	223.56	0.0908713
224.02	0	224.02	0.107519	224.02	0.0907185
224.48	0	224.48	0.106454	224.48	0.0904489
224.94	0	224.94	0.105818	224.94	0.0904029
225.4	0	225.4	0.105219	225.4	0.0905243
225.86	0	225.86	0.104201	225.86	0.0907535
226.32	0	226.32	0.103404	226.32	0.091071
226.78	0	226.78	0.102796	226.78	0.0912164
227.24	0	227.24	0.102053	227.24	0.0913333
227.7	0	227.7	0.100936	227.7	0.0917281
228.16	0	228.16	0.100448	228.16	0.0920751
228.62	0	228.62	0.0998091	228.62	0.092619
229.08	0	229.08	0.0987893	229.08	0.0931795
229.54	0	229.54	0.0979503	229.54	0.0939461
230	0	230	0.0971721	230	0.094999
230.46	0	230.46	0.0963138	230.46	0.095876
230.92	0	230.92	0.09542	230.92	0.0965764
231.38	0	231.38	0.0947441	231.38	0.0971921
231.84	0	231.84	0.0941467	231.84	0.0976836
232.3	0	232.3	0.093579	232.3	0.0980094
232.76	0	232.76	0.093407	232.76	0.0983039
233.22	0	233.22	0.093533	233.22	0.0985431
233.68	0	233.68	0.0930824	233.68	0.098892
234.14	0	234.14	0.0927341	234.14	0.099469
234.6	0	234.6	0.0925147	234.6	0.100051
235.06	0	235.06	0.0924984	235.06	0.100758
235.52	0	235.52	0.0925547	235.52	0.101662
235.98	0	235.98	0.0929831	235.98	0.102416
236.44	0	236.44	0.0933151	236.44	0.10331
236.9	0	236.9	0.0935582	236.9	0.10411
237.36	0	237.36	0.0939466	237.36	0.104658
237.82	0	237.82	0.0940963	237.82	0.105077
238.28	0	238.28	0.0943305	238.28	0.105534
238.74	0	238.74	0.0945143	238.74	0.10626
239.2	0	239.2	0.0947337	239.2	0.106909
239.66	0	239.66	0.0951828	239.66	0.107425
240.12	0	240.12	0.0953874	240.12	0.107683
240.58	0	240.58	0.0954793	240.58	0.107941
241.04	0	241.04	0.0955934	241.04	0.108369
241.5	0	241.5	0.0961463	241.5	0.108661
241.96	0	241.96	0.096594	241.96	0.108905
242.42	0	242.42	0.096843	242.42	0.109069
242.88	0	242.88	0.0968045	242.88	0.109388
243.34	0	243.34	0.097181	243.34	0.10937
243.8	0	243.8	0.0972136	243.8	0.109425
244.26	0	244.26	0.0974745	244.26	0.109484
244.72	0	244.72	0.0974078	244.72	0.10962
245.18	0	245.18	0.0973114	245.18	0.109567
245.64	0	245.64	0.0971632	245.64	0.109438
246.1	0	246.1	0.0969453	246.1	0.109256
246.56	0	246.56	0.0966384	246.56	0.108751
247.02	0	247.02	0.0963702	247.02	0.108394
247.48	0	247.48	0.0964591	247.48	0.108244
247.94	0	247.94	0.0962946	247.94	0.108213
248.4	0	248.4	0.0959699	248.4	0.108282
248.86	0	248.86	0.0957431	248.86	0.108331
249.32	0	249.32	0.0954096	249.32	0.108118
249.78	0	249.78	0.0947722	249.78	0.108048
250.24	0	250.24	0.0943364	250.24	0.108003
250.7	0	250.7	0.0942757	250.7	0.108005
251.16	0	251.16	0.0938754	251.16	0.107688
251.62	0	251.62	0.0938354	251.62	0.107479
252.08	0	252.08	0.0941408	252.08	0.107218
252.54	0	252.54	0.0944224	252.54	0.106868
253	0	253	0.0945425	253	0.106583
253.46	0	253.46	0.0946581	253.46	0.106403
253.92	0	253.92	0.0952021	253.92	0.106207
254.38	0	254.38	0.0955875	254.38	0.105731
254.84	0	254.84	0.0962071	254.84	0.105358
255.3	0	255.3	0.0968371	255.3	0.105147
255.76	0	255.76	0.0971632	255.76	0.104769
256.22	0	256.22	0.0976612	256.22	0.104474
256.68	0	256.68	0.0981074	256.68	0.104188
257.14	0	257.14	0.098518	257.14	0.103978
257.6	0	257.6	0.0987478	257.6	0.103794
258.06	0	258.06	0.0990679	258.06	0.103561
258.52	0	258.52	0.0991776	258.52	0.103287
258.98	0	258.98	0.0993748	258.98	0.102922
259.44	0	259.44	0.099815	259.44	0.102529
259.9	0	259.9	0.100313	259.9	0.102224
260.36	0	260.36	0.100639	260.36	0.102109
260.82	0	260.82	0.100657	260.82	0.102107
261.28	0	261.28	0.101054	261.28	0.101981
261.74	0	261.74	0.101517	261.74	0.101902
262.2	0	262.2	0.101746	262.2	0.101702
262.66	0	262.66	0.101921	262.66	0.10142
263.12	0	263.12	0.102514	263.12	0.101076
263.58	0	263.58	0.102784	263.58	0.100832
264.04	0	264.04	0.103129	264.04	0.100802
264.5	0	264.5	0.10337	264.5	0.100754
264.96	0	264.96	0.103691	264.96	0.100653
265.42	0	265.42	0.103943	265.42	0.100436
265.88	0	265.88	0.1041	265.88	0.100251
266.34	0	266.34	0.104097	266.34	0.100265
266.8	0	266.8	0.104041	266.8	0.100143
267.26	0	267.26	0.103731	267.26	0.100219
267.72	0	267.72	0.103607	267.72	0.100248
268.18	0	268.18	0.103553	268.18	0.1003
268.64	0	268.64	0.103226	268.64	0.100364
269.1	0	269.1	0.102975	269.1	0.100553
269.56	0	269.56	0.102705	269.56	0.100705
270.02	0	270.02	0.102236	270.02	0.100796
270.48	0	270.48	0.101947	270.48	0.10083
270.94	0	270.94	0.101263	270.94	0.100903
271.4	0	271.4	0.100476	271.4	0.1009
271.86	0	271.86	0.0996327	271.86	0.10075
272.32	0	272.32	0.0987507	272.32	0.100654
272.78	0	272.78	0.0977339	272.78	0.100447
273.24	0	273.24	0.0967407	273.24	0.100289
273.7	0	273.7	0.0955045	273.7	0.100036
274.16	0	274.16	0.0943498	274.16	0.09992
274.62	0	274.62	0.093453	274.62	0.099666
275.08	0	275.08	0.0926659	275.08	0.0994644
275.54	0	275.54	0.0917987	275.54	0.0993282
276	0	276	0.0912651	276	0.0993595
276.46	0	276.46	0.0906426	276.46	0.0994368
276.92	0	276.92	0.0901964	276.92	0.0994432
277.38	0	277.38	0.0895457	277.38	0.0993549
277.84	0	277.84	0.0889779	277.84	0.0992997
278.3	0	278.3	0.0883554	278.3	0.0992104
278.76	0	278.76	0.0878025	278.76	0.0990871
279.22	0	279.22	0.0872392	279.22	0.0987327
279.68	0	279.68	0.0867856	279.68	0.0981925
280.14	0	280.14	0.0863809	280.14	0.0976872
280.6	0	280.6	0.0859214	280.6	0.0970725
281.06	0	281.06	0.0852366	281.06	0.0964512
281.52	0	281.52	0.0846467	281.52	0.0958429
281.98	0	281.98	0.0839396	281.98	0.095184
282.44	0	282.44	0.0829628	282.44	0.0944569
282.9	0	282.9	0.0818407	282.9	0.0936001
283.36	0	283.36	0.0807556	283.36	0.0926107
283.82	0	283.82	0.0796824	283.82	0.0917907
284.28	0	284.28	0.0791251	284.28	0.0909808
284.74	0	284.74	0.0787397	284.74	0.0901663
285.2	0	285.2	0.0783706	285.2	0.0894973
285.66	0	285.66	0.0778711	285.66	0.0889202
286.12	0	286.12	0.0776769	286.12	0.0885889
286.58	0	286.58	0.077456	286.58	0.0882576
287.04	0	287.04	0.0771047	287.04	0.0879235
287.5	0	287.5	0.0769016	287.5	0.0875443
287.96	0	287.96	0.0765251	287.96	0.0871743
288.42	0	288.42	0.0761012	288.42	0.0869489
288.88	0	288.88	0.0757039	288.88	0.0866783
289.34	0	289.34	0.0751659	289.34	0.0865734
289.8	0	289.8	0.0748294	289.8	0.0865697
290.26	0	290.26	0.0744618	290.26	0.0866709
290.72	0	290.72	0.0737873	290.72	0.0867712
291.18	0	291.18	0.0731366	291.18	0.0867804
291.64	0	291.64	0.0723688	291.64	0.0869167
292.1	0	292.1	0.0718574	292.1	0.0869074
292.56	0	292.56	0.0711815	292.56	0.0866194
293.02	0	293.02	0.070507	293.02	0.086116
293.48	0	293.48	0.0700001	293.48	0.0858316
293.94	0	293.94	0.0693731	293.94	0.0856319
294.4	0	294.4	0.0688409	294.4	0.0855058
294.86	0	294.86	0.0682154	294.86	0.0855178
295.32	0	295.32	0.0675039	295.32	0.0855214
295.78	0	295.78	0.0669969	295.78	0.0856567
296.24	0	296.24	0.0663773	296.24	0.0859006
296.7	0	296.7	0.0657236	296.7	0.0861298
297.16	0	297.16	0.0652404	297.16	0.08637
297.62	0	297.62	0.0651174	297.62	0.0866709
298.08	0	298.08	0.0647483	298.08	0.0867998
298.54	0	298.54	0.0642828	298.54	0.0867151
299	0	299	0.0635832	299	0.0865835
299.46	0	299.46	0.062808	299.46	0.0864086
299.92	0	299.92	0.0620164	299.92	0.0862623
300.38	0	300.38	0.0612678	300.38	0.0860331
300.84	0	300.84	0.0605237	300.84	0.0858454
301.3	0	301.3	0.0596403	301.3	0.0854782
301.76	0	301.76	0.059206	301.76	0.0850889
302.22	0	302.22	0.0586442	302.22	0.0848542
302.68	0	302.68	0.0578304	302.68	0.0845174
303.14	0	303.14	0.057405	303.14	0.0842873
303.6	0	303.6	0.0571041	303.6	0.0841179
304.06	0	304.06	0.0566683	304.06	0.0839725
304.52	0	304.52	0.0563511	304.52	0.0840692
304.98	0	304.98	0.056022	304.98	0.0840627
305.44	0	305.44	0.0556514	305.44	0.0841409
305.9	0	305.9	0.0556366	305.9	0.0841455
306.36	0	306.36	0.0557048	306.36	0.0840581
306.82	0	306.82	0.0556648	306.82	0.0840526
307.28	0	307.28	0.0555284	307.28	0.0839265
307.74	0	307.74	0.0553698	307.74	0.0837977
308.2	0	308.2	0.0554721	308.2	0.0837047
308.66	0	308.66	0.0557063	308.66	0.0834838
309.12	0	309.12	0.0557656	309.12	0.0833467
309.58	0	309.58	0.0558945	309.58	0.0831764
310.04	0	310.04	0.0564133	310.04	0.0828479
310.5	0	310.5	0.0570211	310.5	0.0824209
310.96	0	310.96	0.0576851	310.96	0.0819653
311.42	0	311.42	0.0580068	311.42	0.081564
311.88	0	311.88	0.0581105	311.88	0.0813266
312.34	0	312.34	0.0580928	312.34	0.0812336
312.8	0	312.8	0.0577874	312.8	0.0811048
313.26	0	313.26	0.0575384	313.26	0.0809235
313.72	0	313.72	0.0570611	313.72	0.0808554
314.18	0	314.18	0.0564311	314.18	0.080571
314.64	0	314.64	0.0560887	314.64	0.0804688
315.1	0	315.1	0.0556707	315.1	0.0806207
315.56	0	315.56	0.0551296	315.56	0.0808204
316.02	0	316.02	0.0543929	316.02	0.0810486
316.48	0	316.48	0.0536103	316.48	0.0813045
316.94	0	316.94	0.0530292	316.94	0.0814803
317.4	0	317.4	0.0525831	317.4	0.0816432
317.86	0	317.86	0.0521932	317.86	0.0818788
318.32	0	318.32	0.0517915	318.32	0.0821622
318.78	0	318.78	0.0513705	318.78	0.0823445
319.24	0	319.24	0.0510785	319.24	0.0826178
319.7	0	319.7	0.0508517	319.7	0.0829399
320.16	0	320.16	0.0506279	320.16	0.0831994
320.62	0	320.62	0.0502647	320.62	0.0833458
321.08	0	321.08	0.050201	321.08	0.0834976
321.54	0	321.54	0.0502336	321.54	0.0835713
322	0	322	0.0502366	322	0.0837737
322.46	0	322.46	0.0500987	322.46	0.0841198
322.92	0	322.92	0.0497074	322.92	0.0844548
323.38	0	323.38	0.0492064	323.38	0.0849076
323.84	0	323.84	0.0486802	323.84	0.0852279
324.3	0	324.3	0.0480917	324.3	0.0857322
324.76	0	324.76	0.0475492	324.76	0.0859255
325.22	0	325.22	0.04698	325.22	0.0861933
325.68	0	325.68	0.0465175	325.68	0.0863359
326.14	0	326.14	0.0462062	326.14	0.0863378
326.6	0	326.6	0.0458164	326.6	0.086404
327.06	0	327.06	0.0456933	327.06	0.086346
327.52	0	327.52	0.0457467	327.52	0.0862936
327.98	0	327.98	0.0457245	327.98	0.0861684
328.44	0	328.44	0.045683	328.44	0.0859273
328.9	0	328.9	0.0454799	328.9	0.0857046
329.36	0	329.36	0.045299	329.36	0.0855352
329.82	0	329.82	0.0450678	329.82	0.0854984
330.28	0	330.28	0.0448025	330.28	0.0855546
330.74	0	330.74	0.0443563	330.74	0.0854883
331.2	0	331.2	0.0439279	331.2	0.0855426
331.66	0	331.66	0.0435336	331.66	0.0857055
332.12	0	332.12	0.043126	332.12	0.0859098
332.58	0	332.58	0.0427495	332.58	0.0859982
333.04	0	333.04	0.0423537	333.04	0.086069
333.5	0	333.5	0.0420825	333.5	0.0861878
333.96	0	333.96	0.0416971	333.96	0.0862338
334.42	0	334.42	0.041371	334.42	0.0863433
334.88	0	334.88	0.0411545	334.88	0.0863396
335.34	0	335.34	0.0408032	335.34	0.0863645
335.8	0	335.8	0.0406313	335.8	0.0862789
336.26	0	336.26	0.0405231	336.26	0.0861252
336.72	0	336.72	0.0403837	336.72	0.0857423
337.18	0	337.18	0.0399939	337.18	0.0853346
337.64	0	337.64	0.0395729	337.64	0.0849619
338.1	0	338.1	0.0391356	338.1	0.0844879
338.56	0	338.56	0.038731	338.56	0.0840093
339.02	0	339.02	0.0384538	339.02	0.0836053
339.48	0	339.48	0.0379735	339.48	0.0830559
339.94	0	339.94	0.0374755	339.94	0.0824291
340.4	0	340.4	0.0369463	340.4	0.0819312
340.86	0	340.86	0.0364631	340.86	0.0814757
341.32	0	341.32	0.035799	341.32	0.0809989
341.78	0	341.78	0.0349422	341.78	0.0806575
342.24	0	342.24	0.0340721	342.24	0.0803823
342.7	0	342.7	0.0331694	342.7	0.0800427
343.16	0	343.16	0.0323156	343.16	0.0797602
343.62	0	343.62	0.031484	343.62	0.079462
344.08	0	344.08	0.0304894	344.08	0.0790727
344.54	0	344.54	0.0296223	344.54	0.0787083
345	0	345	0.0288337	345	0.0781984
345.46	0	345.46	0.0281592	345.46	0.0778155
345.92	0	345.92	0.0273099	345.92	0.0775026
346.38	0	346.38	0.0263315	346.38	0.0770691
346.84	0	346.84	0.0255563	346.84	0.076701
347.3	0	347.3	0.0247366	347.3	0.0764534
347.76	0	347.76	0.0239747	347.76	0.076308
348.22	0	348.22	0.0232365	348.22	0.076204
348.68	0	348.68	0.0224568	348.68	0.0762224
349.14	0	349.14	0.0217335	349.14	0.0762501
349.6	0	349.6	0.021056	349.6	0.0762464
350.06	0	350.06	0.0205239	350.06	0.0763955
350.52	0	350.52	0.0200614	350.52	0.0765731
350.98	0	350.98	0.0196197	350.98	0.0768501
351.44	0	351.44	0.0193129	351.44	0.0770158
351.9	0	351.9	0.0189645	351.9	0.077302
352.36	0	352.36	0.0184976	352.36	0.0777502
352.82	0	352.82	0.0181285	352.82	0.0780475
353.28	0	353.28	0.017792	353.28	0.07803
353.74	0	353.74	0.0174229	353.74	0.0780935
354.2	0	354.2	0.0169486	354.2	0.0781229
354.66	0	354.66	0.0166536	354.66	0.0780824
355.12	0	355.12	0.0163409	355.12	0.0779784
355.58	0	355.58	0.0160488	355.58	0.0776582
356.04	0	356.04	0.0157998	356.04	0.0774189
356.5	0	356.5	0.0156042	356.5	0.0769909
356.96	0	356.96	0.0154989	356.96	0.0765786
357.42	0	357.42	0.0154367	357.42	0.0762832
357.88	0	357.88	0.0153359	357.88	0.0760862
358.34	0	358.34	0.0151921	358.34	0.0758994
358.8	0	358.8	0.014992	358.8	0.0757669
359.26	0	359.26	0.0148156	359.26	0.0757779
359.72	0	359.72	0.014654	359.72	0.0757835
360.18	0	360.18	0.0145339	360.18	0.075812
360.64	0	360.64	0.0144005	360.64	0.0757089
361.1	0	361.1	0.0142256	361.1	0.0753794
361.56	0	361.56	0.0140596	361.56	0.0751816
362.02	0	362.02	0.0138654	362.02	0.0748852
362.48	0	362.48	0.0136238	362.48	0.0743864
362.94	0	362.94	0.0133422	362.94	0.0737035
363.4	0	363.4	0.0130264	363.4	0.0731191
363.86	0	363.86	0.0126603	363.86	0.0724601
364.32	0	364.32	0.0122764	364.32	0.0717865
364.78	0	364.78	0.0119206	364.78	0.0712665
365.24	0	365.24	0.0115649	365.24	0.0706885
365.7	0	365.7	0.0113307	365.7	0.0701032
366.16	0	366.16	0.0112714	366.16	0.0698565
366.62	0	366.62	0.0112447	366.62	0.0695933
367.08	0	367.08	0.0112714	367.08	0.0694102
367.54	0	367.54	0.0112447	367.54	0.0693062
368	0	368	0.0112343	368	0.0693494
368.46	0	368.46	0.0112818	368.46	0.0693697
368.92	0	368.92	0.0113144	368.92	0.069609
369.38	0	369.38	0.0113589	369.38	0.06984
369.84	0	369.84	0.0113455	369.84	0.0698188
370.3	0	370.3	0.0112847	370.3	0.0695832
370.76	0	370.76	0.0113188	370.76	0.0691175
371.22	0	371.22	0.0113455	371.22	0.068858
371.68	0	371.68	0.0113633	371.68	0.0685745
372.14	0	372.14	0.0114137	372.14	0.0682892
372.6	0	372.6	0.0114626	372.6	0.067991
373.06	0	373.06	0.0115679	373.06	0.0676349
373.52	0	373.52	0.0116405	373.52	0.0672879
373.98	0	373.98	0.0117087	373.98	0.066744
374.44	0	374.44	0.0117487	374.44	0.066293
374.9	0	374.9	0.0117339	374.9	0.0656709
375.36	0	375.36	0.0117205	375.36	0.0651666
375.82	0	375.82	0.0116894	375.82	0.0647819
376.28	0	376.28	0.0116835	376.28	0.0644827
376.74	0	376.74	0.0116568	376.74	0.0642324
377.2	0	377.2	0.0115827	377.2	0.0640217
377.66	0	377.66	0.0115501	377.66	0.063671
378.12	0	378.12	0.0115367	378.12	0.0633618
378.58	0	378.58	0.0114152	378.58	0.0630029
379.04	0	379.04	0.0113203	379.04	0.0625675
379.5	0	379.5	0.0112492	379.5	0.0621617
379.96	0	379.96	0.0110831	379.96	0.0616058
380.42	0	380.42	0.0109586	380.42	0.0609487
380.88	0	380.88	0.0108015	380.88	0.0603956
381.34	0	381.34	0.0105984	381.34	0.0596731
381.8	0	381.8	0.0102783	381.8	0.0590952
382.26	0	382.26	0.00997142	382.26	0.0586838
382.72	0	382.72	0.00966903	382.72	0.0583046
383.18	0	383.18	0.00933255	383.18	0.057861
383.64	0	383.64	0.00896939	383.64	0.0575315
384.1	0	384.1	0.00859881	384.1	0.0573484
384.56	0	384.56	0.00820452	384.56	0.0570364
385.02	0	385.02	0.00783543	385.02	0.0569057
385.48	0	385.48	0.00733145	385.48	0.0570511
385.94	0	385.94	0.00667331	385.94	0.0572674
386.4	0	386.4	0.00599145	386.4	0.0573971
386.86	0	386.86	0.00531552	386.86	0.0576401
387.32	0	387.32	0.00462477	387.32	0.0580515
387.78	0	387.78	0.00387917	387.78	0.0584923
388.24	0	388.24	0.00311579	388.24	0.0589543
388.7	0	388.7	0.00234796	388.7	0.0592488
389.16	0	389.16	0.00175949	389.16	0.0596759
389.62	0	389.62	0.00131183	389.62	0.0602474
390.08	0	390.08	0.000938295	390.08	0.0606744
390.54	0	390.54	0.000603295	390.54	0.0610352
391	0	391	0.000286084	391	0.061188
391.46	0	391.46	0.000125995	391.46	0.061245
391.92	0	391.92	4.45e-06	391.92	0.0612754
392.38	0	392.38	0	392.38	0.0611769
392.84	0	392.84	0	392.84	0.0607554
393.3	0	393.3	0	393.3	0.060241
393.76	0	393.76	0	393.76	0.0596639
394.22	0	394.22	0	394.22	0.058774
394.68	0	394.68	0	394.68	0.0577828
395.14	0	395.14	0	395.14	0.0567511
395.6	0	395.6	0	395.6	0.0558252
396.06	0	396.06	0	396.06	0.0549463
396.52	0	396.52	0	396.52	0.0542266
396.98	0	396.98	0	396.98	0.0537085
397.44	0	397.44	0	397.44	0.0534517
397.9	0	397.9	0	397.9	0.0531784
398.36	0	398.36	0	398.36	0.0528056
398.82	0	398.82	0	398.82	0.0524964
399.28	0	399.28	0	399.28	0.0521899
399.74	0	399.74	0	399.74	0.0516736
400.2	0	400.2	0	400.2	0.0511076
400.66	0	400.66	0	400.66	0.0506852
401.12	0	401.12	0	401.12	0.0503198
401.58	0	401.58	0	401.58	0.0500051
402.04	0	402.04	0	402.04	0.0497244
402.5	0	402.5	0	402.5	0.0494879
402.96	0	402.96	0	402.96	0.049301
403.42	0	403.42	0	403.42	0.0490627
403.88	0	403.88	0	403.88	0.0487378
404.34	0	404.34	0	404.34	0.0483687
404.8	0	404.8	0	404.8	0.047765
405.26	0	405.26	0	405.26	0.0470711
405.72	0	405.72	0	405.72	0.0463725
406.18	0	406.18	0	406.18	0.0457384
406.64	0	406.64	0	406.64	0.0450546
407.1	0	407.1	0	407.1	0.0443653
407.56	0	407.56	0	407.56	0.0437671
408.02	0	408.02	0	408.02	0.0434008
408.48	0	408.48	0	408.48	0.0431808
408.94	0	408.94	0	408.94	0.0430575
409.4	0	409.4	0	409.4	0.0427345
409.86	0	409.86	0	409.86	0.0425247
410.32	0	410.32	0	410.32	0.0423029
410.78	0	410.78	0	410.78	0.0421814
411.24	0	411.24	0	411.24	0.0419927
411.7	0	411.7	0	411.7	0.0416945
412.16	0	412.16	0	412.16	0.0413834
412.62	0	412.62	0	412.62	0.0409316
413.08	0	413.08	0	413.08	0.0405128
413.54	0	413.54	0	413.54	0.0401962
414	0	414	0	414	0.0397812
414.46	0	414.46	0	414.46	0.0393891
414.92	0	414.92	0	414.92	0.038998
415.38	0	415.38	0	415.38	0.0387154
415.84	0	415.84	0	415.84	0.0383344
416.3	0	416.3	0	416.3	0.0379644
416.76	0	416.76	0	416.76	0.037727
417.22	0	417.22	0	417.22	0.0374518
417.68	0	417.68	0	417.68	0.0370533
418.14	0	418.14	0	418.14	0.03671
418.6	0	418.6	0	418.6	0.0362867
419.06	0	419.06	0	419.06	0.0358339
419.52	0	419.52	0	419.52	0.0354464
419.98	0	419.98	0	419.98	0.0352495
420.44	0	420.44	0	420.44	0.0350967
420.9	0	420.9	0	420.9	0.0349154
421.36	0	421.36	0	421.36	0.034747
421.82	0	421.82	0	421.82	0.0345583
422.28	0	422.28	0	422.28	0.0343936
422.74	0	422.74	0	422.74	0.0343457
423.2	0	423.2	0	423.2	0.0342371
423.66	0	423.66	0	423.66	0.0341865
424.12	0	424.12	0	424.12	0.0341865
424.58	0	424.58	0	424.58	0.0341616
425.04	0	425.04	0	425.04	0.0341856
425.5	0	425.5	0	425.5	0.0341911
425.96	0	425.96	0	425.96	0.0340981
426.42	0	426.42	0	426.42	0.0339813
426.88	0	426.88	0	426.88	0.0338128
427.34	0	427.34	0	427.34	0.0336085
427.8	0	427.8	0	427.8	0.0333251
428.26	0	428.26	0	428.26	0.0329873
428.72	0	428.72	0	428.72	0.0326735
429.18	0	429.18	0	429.18	0.0323219
429.64	0	429.64	0	429.64	0.0319584
430.1	0	430.1	0	430.1	0.0316215
430.56	0	430.56	0	430.56	0.031316
431.02	0	431.02	0	431.02	0.0310472
431.48	0	431.48	0	431.48	0.0307555
431.94	0	431.94	0	431.94	0.0304205
432.4	0	432.4	0	432.4	0.0300625
432.86	0	432.86	0	432.86	0.0297174
433.32	0	433.32	0	433.32	0.0294201
433.78	0	433.78	0	433.78	0.0291274
434.24	0	434.24	0	434.24	0.0288946
434.7	0	434.7	0	434.7	0.0285743
435.16	0	435.16	0	435.16	0.0282154
435.62	0	435.62	0	435.62	0.0278519
436.08	0	436.08	0	436.08	0.0274966
436.54	0	436.54	0	436.54	0.0272214
437	0	437	0	437	0.0268929
437.46	0	437.46	0	437.46	0.0266297
437.92	0	437.92	0	437.92	0.0262984
438.38	0	438.38	0	438.38	0.0259726
438.84	0	438.84	0	438.84	0.0257204
439.3	0	439.3	0	439.3	0.0255216
439.76	0	439.76	0	439.76	0.0253477
440.22	0	440.22	0	440.22	0.0252142
440.68	0	440.68	0	440.68	0.0250927
441.14	0	441.14	0	441.14	0.0249676
441.6	0	441.6	0	441.6	0.0248534
442.06	0	442.06	0	442.06	0.0246896
442.52	0	442.52	0	442.52	0.0245046
442.98	0	442.98	0	442.98	0.0242681
443.44	0	443.44	0	443.44	0.0240546
443.9	0	443.9	0	443.9	0.023784
444.36	0	444.36	0	444.36	0.0234527
444.82	0	444.82	0	444.82	0.0231159
445.28	0	445.28	0	445.28	0.0227063
445.74	0	445.74	0	445.74	0.0223548
446.2	0	446.2	0	446.2	0.0219747
446.66	0	446.66	0	446.66	0.0216194
447.12	0	447.12	0	447.12	0.0212853
447.58	0	447.58	0	447.58	0.0210083
448.04	0	448.04	0	448.04	0.0206779
448.5	0	448.5	0	448.5	0.0202987
448.96	0	448.96	0	448.96	0.0199831
449.42	0	449.42	0	449.42	0.0196775
449.88	0	449.88	0	449.88	0.0193895
450.34	0	450.34	0	450.34	0.0190333
450.8	0	450.8	0	450.8	0.0187719
451.26	0	451.26	0	451.26	0.018447
451.72	0	451.72	0	451.72	0.0181102
452.18	0	452.18	0	452.18	0.0178617
452.64	0	452.64	0	452.64	0.0175939
453.1	0	453.1	0	453.1	0.0172313
453.56	0	453.56	0	453.56	0.0168779
454.02	0	454.02	0	454.02	0.016495
454.48	0	454.48	0	454.48	0.0160413
454.94	0	454.94	0	454.94	0.0156106
455.4	0	455.4	0	455.4	0.0152526
455.86	0	455.86	0	455.86	0.0148559
456.32	0	456.32	0	456.32	0.0145025
456.78	0	456.78	0	456.78	0.0141169
457.24	0	457.24	0	457.24	0.0136807
457.7	0	457.7	0	457.7	0.0132628
458.16	0	458.16	0	458.16	0.0129067
458.62	0	458.62	0	458.62	0.0125606
459.08	0	459.08	0	459.08	0.012221
459.54	0	459.54	0	459.54	0.0118759
460	0	460	0	460	0.0115133
460.46	0	460.46	0	460.46	0.0111286
460.92	0	460.92	0	460.92	0.0107577
461.38	0	461.38	0	461.38	0.0103638
461.84	0	461.84	0	461.84	0.00994506
462.3	0	462.3	0	462.3	0.00947937
462.76	0	462.76	0	462.76	0.00911124
463.22	0	463.22	0	463.22	0.00875139
463.68	0	463.68	0	463.68	0.00835657
464.14	0	464.14	0	464.14	0.00794243
464.6	0	464.6	0	464.6	0.00750987
465.06	0	465.06	0	465.06	0.00707456
465.52	0	465.52	0	465.52	0.00654721
465.98	0	465.98	0	465.98	0.00618644
466.44	0	466.44	0	466.44	0.00590942
466.9	0	466.9	0	466.9	0.00572352
467.36	0	467.36	0	467.36	0.00553117
467.82	0	467.82	0	467.82	0.00543729
468.28	0	468.28	0	468.28	0.00533698
468.74	0	468.74	0	468.74	0.00531305
469.2	0	469.2	0	469.2	0.00534342
469.66	0	469.66	0	469.66	0.00539588
470.12	0	470.12	0	470.12	0.00540508
470.58	0	470.58	0	470.58	0.00541797
471.04	0	471.04	0	471.04	0.00539956
471.5	0	471.5	0	471.5	0.00533238
471.96	0	471.96	0	471.96	0.00519433
472.42	0	472.42	0	472.42	0.00503143
472.88	0	472.88	0	472.88	0.00475349
473.34	0	473.34	0	473.34	0.00446267
473.8	0	473.8	0	473.8	0.00413135
474.26	0	474.26	0	474.26	0.00375954
474.72	0	474.72	0	474.72	0.00336932
475.18	0	475.18	0	475.18	0.00296622
475.64	0	475.64	0	475.64	0.002472
476.1	0	476.1	0	476.1	0.00182501
476.56	0	476.56	0	476.56	0.00135104
477.02	0	477.02	0	477.02	0.000993033
477.48	0	477.48	0	477.48	0.000761111
477.94	0	477.94	0	477.94	0.000568762
478.4	0	478.4	0	478.4	0.00042243
478.86	0	478.86	0	478.86	0.000299106
479.32	0	479.32	0	479.32	0.000237445
479.78	0	479.78	0	479.78	0.000213516
480.24	0	480.24	0	480.24	0.000191428
480.7	0	480.7	0	480.7	0.000160137
481.16	0	481.16	0	481.16	0.000129766
481.62	0	481.62	0	481.62	9.2e-05
482.08	0	482.08	0	482.08	4.33e-05
482.54	0	482.54	0	482.54	1.56e-05
483	0	483	0	483	2.76e-06
483.46	0	483.46	0	483.46	9.2e-07

## Sheet: Fig4c
Current density	Normalized volume fraction	Volume	Volume-specific area
mA/cm\+(2)	%	10\+(6)μm\+(3)	μm\+(2)/μm\+(3)
-100	13.76	8.76	0.11
-200	3.76	7.84	0.19
-400	2.4	12.2	0.26

## Sheet: Fig3b
Times	Voltage	Times	Voltage	Times	Voltage	Q	Voltage	Q	Voltage	Q	Voltage
min	V	min	V	min	V	mC	V	mC	V	mC	V
0.0236124	-0.0609375	0.022713	-0.0838165	0.0236014	-0.0947113	0	-0.0609375	0	-0.0838165	0	-0.0947113
0.040279	-0.0578979	0.0393796	-0.0719147	0.0402681	-0.0992889	0.0882568	-0.0578979	0.176376	-0.0719147	0.352585	-0.0992889
0.0569457	-0.0563965	0.0560463	-0.0722809	0.0569348	-0.101669	0.176422	-0.0563965	0.352646	-0.0722809	0.705078	-0.101669
0.0736124	-0.0555908	0.072713	-0.0719604	0.0736014	-0.102768	0.264557	-0.0555908	0.528885	-0.0719604	1.05756	-0.102768
0.090279	-0.0551514	0.0893796	-0.0714569	0.0902681	-0.101212	0.352707	-0.0551514	0.705704	-0.0714569	1.41002	-0.101212
0.106946	-0.0549316	0.106046	-0.0715942	0.106935	-0.100891	0.440872	-0.0549316	0.882523	-0.0715942	1.76251	-0.100891
0.123612	-0.0548218	0.122713	-0.0719604	0.123601	-0.099472	0.529022	-0.0548218	1.05881	-0.0719604	2.11507	-0.099472
0.140279	-0.0547852	0.13938	-0.0726929	0.140268	-0.0995178	0.617203	-0.0547852	1.23512	-0.0726929	2.46762	-0.0995178
0.156946	-0.0547485	0.156046	-0.0730133	0.156935	-0.100891	0.705383	-0.0547485	1.41139	-0.0730133	2.8199	-0.100891
0.173612	-0.0546753	0.172713	-0.0726929	0.173601	-0.101166	0.793533	-0.0546753	1.58769	-0.0726929	3.17218	-0.101166
0.190279	-0.0545654	0.18938	-0.0718689	0.190268	-0.10112	0.881699	-0.0545654	1.76399	-0.0718689	3.52469	-0.10112
0.206946	-0.0545654	0.206046	-0.0715942	0.206935	-0.10112	0.969879	-0.0545654	1.94026	-0.0715942	3.87718	-0.10112
0.223612	-0.0544189	0.222713	-0.0717773	0.223601	-0.100983	1.05806	-0.0544189	2.11655	-0.0717773	4.22972	-0.100983
0.240279	-0.0543823	0.23938	-0.0721893	0.240268	-0.100937	1.14624	-0.0543823	2.29285	-0.0721893	4.58229	-0.100937
0.256946	-0.0543457	0.256046	-0.0722809	0.256935	-0.100433	1.23441	-0.0543457	2.46918	-0.0722809	4.9348	-0.100433
0.273612	-0.0543457	0.272713	-0.0741119	0.273601	-0.100021	1.32257	-0.0543457	2.64548	-0.0741119	5.28728	-0.100021
0.290279	-0.0542725	0.28938	-0.0748444	0.290268	-0.0996552	1.41075	-0.0542725	2.82173	-0.0748444	5.63979	-0.0996552
0.306946	-0.0542358	0.306046	-0.074707	0.306935	-0.0993347	1.49893	-0.0542358	2.99799	-0.074707	5.99231	-0.0993347
0.323612	-0.0541626	0.322713	-0.0738831	0.323601	-0.0989227	1.58711	-0.0541626	3.17429	-0.0738831	6.34482	-0.0989227
0.340279	-0.0540894	0.33938	-0.0740204	0.340268	-0.0986023	1.67528	-0.0540894	3.3506	-0.0740204	6.69733	-0.0986023
0.356946	-0.0539795	0.356046	-0.0746613	0.356935	-0.0982819	1.76344	-0.0539795	3.52687	-0.0746613	7.04987	-0.0982819
0.373612	-0.0538696	0.372713	-0.0745697	0.373601	-0.098053	1.85162	-0.0538696	3.70317	-0.0745697	7.40237	-0.098053
0.390279	-0.0537964	0.38938	-0.0746155	0.390268	-0.0980072	1.93979	-0.0537964	3.87949	-0.0746155	7.75488	-0.0980072
0.406946	-0.0537231	0.406046	-0.0754852	0.406935	-0.0979156	2.02795	-0.0537231	4.05577	-0.0754852	8.10742	-0.0979156
0.423612	-0.0536865	0.422713	-0.0765381	0.423601	-0.0980988	2.11617	-0.0536865	4.23206	-0.0765381	8.45995	-0.0980988
0.440279	-0.0536499	0.43938	-0.0770874	0.440268	-0.0977783	2.20438	-0.0536499	4.40836	-0.0770874	8.81252	-0.0977783
0.456946	-0.0535767	0.456046	-0.0763092	0.456935	-0.100342	2.29257	-0.0535767	4.58466	-0.0763092	9.1651	-0.100342
0.473612	-0.0537598	0.472713	-0.0752563	0.473601	-0.101807	2.38089	-0.0537598	4.76091	-0.0752563	9.51762	-0.101807
0.490279	-0.0537598	0.48938	-0.0752106	0.490268	-0.101761	2.46922	-0.0537598	4.93719	-0.0752106	9.87015	-0.101761
0.506946	-0.0537231	0.506046	-0.075531	0.506935	-0.101486	2.55742	-0.0537231	5.11351	-0.075531	10.2227	-0.101486
0.523612	-0.0537598	0.522713	-0.0752563	0.523601	-0.100113	2.6456	-0.0537598	5.28983	-0.0752563	10.5752	-0.100113
0.540279	-0.0536865	0.53938	-0.0747986	0.540268	-0.0996094	2.7338	-0.0536865	5.46613	-0.0747986	10.9277	-0.0996094
0.556946	-0.0536865	0.556046	-0.0749817	0.556935	-0.0990601	2.82196	-0.0536865	5.64243	-0.0749817	11.2803	-0.0990601
0.573612	-0.0536865	0.572713	-0.0749359	0.573601	-0.098877	2.91014	-0.0536865	5.81873	-0.0749359	11.6328	-0.098877
0.590279	-0.0536499	0.58938	-0.0748444	0.590268	-0.098877	2.99835	-0.0536499	5.99501	-0.0748444	11.9853	-0.098877
0.606946	-0.0536499	0.606046	-0.075119	0.606935	-0.0986481	3.08653	-0.0536499	6.17128	-0.075119	12.3378	-0.0986481
0.623612	-0.0536499	0.622713	-0.075119	0.623601	-0.0986938	3.17471	-0.0536499	6.34753	-0.075119	12.6903	-0.0986938
0.640279	-0.0536499	0.63938	-0.0749359	0.640268	-0.0988312	3.26294	-0.0536499	6.5238	-0.0749359	13.0428	-0.0988312
0.656946	-0.0536499	0.656046	-0.0749359	0.656935	-0.0989685	3.35117	-0.0536499	6.70009	-0.0749359	13.3952	-0.0989685
0.673612	-0.0536133	0.672713	-0.0759888	0.673601	-0.0991974	3.43935	-0.0536133	6.87637	-0.0759888	13.7478	-0.0991974
0.690279	-0.0535767	0.68938	-0.0764008	0.690268	-0.0994263	3.52753	-0.0535767	7.05269	-0.0764008	14.1003	-0.0994263
0.706946	-0.0535767	0.706046	-0.0765839	0.706935	-0.0997009	3.61572	-0.0535767	7.22902	-0.0765839	14.4528	-0.0997009
0.723612	-0.05354	0.722713	-0.076767	0.723601	-0.100021	3.70389	-0.05354	7.40532	-0.076767	14.8053	-0.100021
0.740279	-0.0535034	0.73938	-0.0771332	0.740268	-0.100204	3.79202	-0.0535034	7.58159	-0.0771332	15.1578	-0.100204
0.756946	-0.0535034	0.756046	-0.0766754	0.756935	-0.100479	3.8802	-0.0535034	7.75786	-0.0766754	15.5103	-0.100479
0.773612	-0.0535034	0.772713	-0.0750275	0.773601	-0.100708	3.96841	-0.0535034	7.93414	-0.0750275	15.8629	-0.100708
0.790279	-0.0534668	0.78938	-0.074295	0.790268	-0.101028	4.05659	-0.0534668	8.1104	-0.074295	16.2155	-0.101028
0.806946	-0.0534668	0.806046	-0.0740204	0.806935	-0.101303	4.14476	-0.0534668	8.28667	-0.0740204	16.568	-0.101303
0.823612	-0.0533936	0.822713	-0.0736084	0.823601	-0.101624	4.23296	-0.0533936	8.46297	-0.0736084	16.9205	-0.101624
0.840279	-0.0533936	0.83938	-0.0735168	0.840268	-0.101898	4.32115	-0.0533936	8.63927	-0.0735168	17.273	-0.101898
0.856946	-0.0533936	0.856046	-0.0739288	0.856935	-0.102173	4.40936	-0.0533936	8.81558	-0.0739288	17.6255	-0.102173
0.873612	-0.0533936	0.872713	-0.0739746	0.873601	-0.102448	4.49754	-0.0533936	8.99193	-0.0739746	17.978	-0.102448
0.890279	-0.0533936	0.88938	-0.0738373	0.890268	-0.102768	4.58566	-0.0533936	9.16826	-0.0738373	18.3306	-0.102768
0.906946	-0.0534302	0.906046	-0.0738831	0.906935	-0.102997	4.67383	-0.0534302	9.34453	-0.0738831	18.6831	-0.102997
0.923612	-0.0533936	0.922713	-0.0740204	0.923601	-0.103317	4.76199	-0.0533936	9.5208	-0.0740204	19.0357	-0.103317
0.940279	-0.0533936	0.93938	-0.0741577	0.940268	-0.103592	4.85017	-0.0533936	9.6971	-0.0741577	19.3882	-0.103592
0.956946	-0.0533936	0.956046	-0.0743408	0.956935	-0.103867	4.9384	-0.0533936	9.8734	-0.0743408	19.7408	-0.103867
0.973612	-0.0533936	0.972713	-0.0746613	0.973601	-0.104141	5.02658	-0.0533936	10.0497	-0.0746613	20.0933	-0.104141
0.990279	-0.0534302	0.98938	-0.0750732	0.990268	-0.104416	5.11475	-0.0534302	10.226	-0.0750732	20.4457	-0.104416
1.00695	-0.0534302	1.00605	-0.0752563	1.00693	-0.104645	5.20294	-0.0534302	10.4023	-0.0752563	20.7983	-0.104645
1.02361	-0.0534302	1.02271	-0.0754395	1.0236	-0.104874	5.29111	-0.0534302	10.5786	-0.0754395	21.1508	-0.104874
1.04028	-0.0533569	1.03938	-0.0754395	1.04027	-0.105057	5.3793	-0.0533569	10.7548	-0.0754395	21.5034	-0.105057
1.05695	-0.0533203	1.05605	-0.0753479	1.05693	-0.105286	5.46753	-0.0533203	10.9311	-0.0753479	21.8559	-0.105286
1.07361	-0.0524048	1.07271	-0.0753937	1.0736	-0.105515	5.55574	-0.0524048	11.1074	-0.0753937	22.2084	-0.105515
1.09028	-0.0525513	1.08938	-0.0754395	1.09027	-0.10556	5.64395	-0.0525513	11.2837	-0.0754395	22.5609	-0.10556
1.10695	-0.0526611	1.10605	-0.0754395	1.10693	-0.105743	5.73215	-0.0526611	11.46	-0.0754395	22.9134	-0.105743
1.12361	-0.0527344	1.12271	-0.0754852	1.1236	-0.105927	5.82034	-0.0527344	11.6363	-0.0754852	23.266	-0.105927
1.14028	-0.052771	1.13938	-0.075531	1.14027	-0.107712	5.90854	-0.052771	11.8126	-0.075531	23.6186	-0.107712
1.15695	-0.0528076	1.15605	-0.075531	1.15693	-0.108444	5.99673	-0.0528076	11.9889	-0.075531	23.9711	-0.108444
1.17361	-0.0528809	1.17271	-0.0756226	1.1736	-0.108856	6.08495	-0.0528809	12.1652	-0.0756226	24.3237	-0.108856
1.19028	-0.0529541	1.18938	-0.0758514	1.19027	-0.109177	6.17316	-0.0529541	12.3414	-0.0758514	24.6762	-0.109177
1.20695	-0.0530273	1.20605	-0.0762177	1.20693	-0.109406	6.26134	-0.0530273	12.5177	-0.0762177	25.0287	-0.109406
1.22361	-0.0531006	1.22271	-0.0767212	1.2236	-0.10968	6.3495	-0.0531006	12.694	-0.0767212	25.3812	-0.10968
1.24028	-0.0529907	1.23938	-0.0771332	1.24027	-0.109909	6.43768	-0.0529907	12.8703	-0.0771332	25.7337	-0.109909
1.25695	-0.0529907	1.25605	-0.0775909	1.25693	-0.110138	6.52588	-0.0529907	13.0466	-0.0775909	26.0863	-0.110138
1.27361	-0.0530273	1.27271	-0.0782318	1.2736	-0.110367	6.61411	-0.0530273	13.2229	-0.0782318	26.4388	-0.110367
1.29028	-0.053064	1.28938	-0.0786896	1.29027	-0.11055	6.7023	-0.053064	13.3992	-0.0786896	26.7914	-0.11055
1.30695	-0.0531006	1.30605	-0.0787811	1.30693	-0.110687	6.79044	-0.0531006	13.5755	-0.0787811	27.1439	-0.110687
1.32361	-0.0531372	1.32271	-0.0788727	1.3236	-0.110825	6.8786	-0.0531372	13.7518	-0.0788727	27.4964	-0.110825
1.34028	-0.0531738	1.33938	-0.0788727	1.34027	-0.110962	6.96678	-0.0531738	13.928	-0.0788727	27.8489	-0.110962
1.35695	-0.0532104	1.35605	-0.0786896	1.35693	-0.110641	7.05498	-0.0532104	14.1043	-0.0786896	28.2014	-0.110641
1.37361	-0.0532471	1.37271	-0.078186	1.3736	-0.110641	7.14317	-0.0532471	14.2806	-0.078186	28.5539	-0.110641
1.39028	-0.0532837	1.38938	-0.0775909	1.39027	-0.110687	7.23138	-0.0532837	14.4569	-0.0775909	28.9064	-0.110687
1.40695	-0.0532837	1.40605	-0.0772705	1.40693	-0.110733	7.31961	-0.0532837	14.6332	-0.0772705	29.2589	-0.110733
1.42361	-0.0533203	1.42271	-0.0774536	1.4236	-0.110733	7.40787	-0.0533203	14.8094	-0.0774536	29.6115	-0.110733
1.44028	-0.0533936	1.43938	-0.0775452	1.44027	-0.110687	7.49614	-0.0533936	14.9858	-0.0775452	29.9643	-0.110687
1.45695	-0.0533936	1.45605	-0.0779114	1.45693	-0.110687	7.58435	-0.0533936	15.1626	-0.0779114	30.317	-0.110687
1.47361	-0.0533936	1.47271	-0.0784607	1.4736	-0.110687	7.67253	-0.0533936	15.3394	-0.0784607	30.6695	-0.110687
1.49028	-0.0534668	1.48938	-0.0788727	1.49027	-0.110413	7.76073	-0.0534668	15.5157	-0.0788727	31.0221	-0.110413
1.50695	-0.05354	1.50605	-0.0793304	1.50693	-0.110413	7.84892	-0.05354	15.692	-0.0793304	31.3746	-0.110413
1.52361	-0.0535767	1.52271	-0.0797424	1.5236	-0.110596	7.93709	-0.0535767	15.8683	-0.0797424	31.7271	-0.110596
1.54028	-0.0536133	1.53938	-0.0802002	1.54027	-0.110641	8.02528	-0.0536133	16.0446	-0.0802002	32.0796	-0.110641
1.55695	-0.0536499	1.55605	-0.0807037	1.55693	-0.110687	8.11349	-0.0536499	16.2209	-0.0807037	32.4321	-0.110687
1.57361	-0.0536865	1.57271	-0.0812531	1.5736	-0.110641	8.20168	-0.0536865	16.3971	-0.0812531	32.7846	-0.110641
1.59028	-0.0537231	1.58938	-0.0817566	1.59027	-0.110596	8.28983	-0.0537231	16.5734	-0.0817566	33.1371	-0.110596
1.60695	-0.0537964	1.60605	-0.0821686	1.60693	-0.11055	8.37801	-0.0537964	16.7497	-0.0821686	33.4896	-0.11055
1.62361	-0.0537598	1.62271	-0.0824432	1.6236	-0.110458	8.4662	-0.0537598	16.9259	-0.0824432	33.8421	-0.110458
1.64028	-0.0537598	1.63938	-0.0822144	1.64027	-0.110321	8.5544	-0.0537598	17.1022	-0.0822144	34.1946	-0.110321
1.65695	-0.053833	1.65605	-0.0823975	1.65693	-0.110184	8.64253	-0.053833	17.2784	-0.0823975	34.5471	-0.110184
1.67361	-0.0538696	1.67271	-0.0827179	1.6736	-0.110092	8.73065	-0.0538696	17.4546	-0.0827179	34.8996	-0.110092
1.69028	-0.0539063	1.68938	-0.0831299	1.69027	-0.110138	8.81885	-0.0539063	17.6309	-0.0831299	35.2521	-0.110138
1.70695	-0.0539429	1.70605	-0.0834503	1.70693	-0.110138	8.90707	-0.0539429	17.8072	-0.0834503	35.6042	-0.110138
1.72361	-0.0539795	1.72271	-0.0837708	1.7236	-0.110138	8.9953	-0.0539795	17.9834	-0.0837708	35.9564	-0.110138
1.74028	-0.0540161	1.73938	-0.0839996	1.74027	-0.110092	9.08351	-0.0540161	18.1597	-0.0839996	36.3089	-0.110092
1.75695	-0.0539795	1.75605	-0.0841827	1.75693	-0.111923	9.17172	-0.0539795	18.3359	-0.0841827	36.6614	-0.111923
1.77361	-0.0540161	1.77271	-0.0843658	1.7736	-0.112793	9.25992	-0.0540161	18.5122	-0.0843658	37.014	-0.112793
1.79028	-0.0540894	1.78938	-0.0844574	1.79027	-0.111557	9.3481	-0.0540894	18.6885	-0.0844574	37.3665	-0.111557
1.80695	-0.0540161	1.80605	-0.0844574	1.80693	-0.11087	9.43629	-0.0540161	18.8648	-0.0844574	37.719	-0.11087
1.82361	-0.0540527	1.82271	-0.0839996	1.8236	-0.11055	9.52451	-0.0540527	19.0411	-0.0839996	38.0716	-0.11055
1.84028	-0.0540894	1.83938	-0.083725	1.84027	-0.110641	9.61269	-0.0540894	19.2173	-0.083725	38.4241	-0.110641
1.85695	-0.054126	1.85605	-0.0834961	1.85693	-0.110001	9.70088	-0.054126	19.3936	-0.0834961	38.7767	-0.110001
1.87361	-0.0541626	1.87271	-0.0833588	1.8736	-0.10968	9.78914	-0.0541626	19.5699	-0.0833588	39.1292	-0.10968
1.89028	-0.0541626	1.88938	-0.0831757	1.89027	-0.10936	9.87737	-0.0541626	19.7462	-0.0831757	39.4816	-0.10936
1.90695	-0.0541992	1.90605	-0.0829926	1.90693	-0.109039	9.96556	-0.0541992	19.9225	-0.0829926	39.8341	-0.109039
1.92361	-0.0542358	1.92271	-0.0828094	1.9236	-0.108856	10.0538	-0.0542358	20.0988	-0.0828094	40.1866	-0.108856
1.94028	-0.0542725	1.93938	-0.0827179	1.94027	-0.108353	10.142	-0.0542725	20.275	-0.0827179	40.5391	-0.108353
1.95695	-0.0542725	1.95605	-0.0820312	1.95693	-0.108124	10.2301	-0.0542725	20.4513	-0.0820312	40.8916	-0.108124
1.97361	-0.0543091	1.97271	-0.0815277	1.9736	-0.107941	10.3183	-0.0543091	20.6277	-0.0815277	41.2441	-0.107941
1.99028	-0.0543457	1.98938	-0.0812531	1.99027	-0.107758	10.4065	-0.0543457	20.804	-0.0812531	41.5966	-0.107758
2.00695	-0.0543823	2.00605	-0.0810242	2.00693	-0.107483	10.4947	-0.0543823	20.9802	-0.0810242	41.9495	-0.107483
2.02361	-0.0544189	2.02271	-0.0807953	2.0236	-0.107025	10.5829	-0.0544189	21.1565	-0.0807953	42.3024	-0.107025
2.04028	-0.0543823	2.03938	-0.0807037	2.04027	-0.106384	10.6711	-0.0543823	21.3328	-0.0807037	42.655	-0.106384
2.05695	-0.0544189	2.05605	-0.0800629	2.05693	-0.105789	10.7593	-0.0544189	21.5091	-0.0800629	43.0076	-0.105789
2.07361	-0.0544556	2.07271	-0.0796967	2.0736	-0.105286	10.8475	-0.0544556	21.6855	-0.0796967	43.3601	-0.105286
2.09028	-0.0544922	2.08938	-0.0793762	2.09027	-0.104874	10.9357	-0.0544922	21.8618	-0.0793762	43.7127	-0.104874
2.10695	-0.0544922	2.10605	-0.0791016	2.10693	-0.105011	11.0239	-0.0544922	22.0381	-0.0791016	44.0652	-0.105011
2.12361	-0.0544922	2.12271	-0.0788269	2.1236	-0.105423	11.1121	-0.0544922	22.2144	-0.0788269	44.4177	-0.105423
2.14028	-0.0544922	2.13938	-0.0786896	2.14027	-0.105743	11.2003	-0.0544922	22.3906	-0.0786896	44.7702	-0.105743
2.15695	-0.0545288	2.15605	-0.078598	2.15693	-0.106018	11.2885	-0.0545288	22.5668	-0.078598	45.1227	-0.106018
2.17361	-0.0545654	2.17271	-0.0782318	2.1736	-0.106339	11.3767	-0.0545654	22.7431	-0.0782318	45.4752	-0.106339
2.19028	-0.0546387	2.18938	-0.0779572	2.19027	-0.106567	11.4648	-0.0546387	22.9193	-0.0779572	45.8277	-0.106567
2.20695	-0.0546753	2.20605	-0.0778198	2.20693	-0.106888	11.553	-0.0546753	23.0956	-0.0778198	46.1802	-0.106888
2.22361	-0.0547119	2.22271	-0.0777283	2.2236	-0.1073	11.6412	-0.0547119	23.2719	-0.0777283	46.5328	-0.1073
2.24028	-0.0547485	2.23938	-0.0772247	2.24027	-0.107666	11.7294	-0.0547485	23.4482	-0.0772247	46.8853	-0.107666
2.25695	-0.0547852	2.25605	-0.0769958	2.25693	-0.108078	11.8175	-0.0547852	23.6245	-0.0769958	47.2379	-0.108078
2.27361	-0.0548218	2.27271	-0.0769043	2.2736	-0.108444	11.9057	-0.0548218	23.8007	-0.0769043	47.5904	-0.108444
2.29028	-0.0548584	2.28938	-0.076767	2.29027	-0.108765	11.9939	-0.0548584	23.977	-0.076767	47.9429	-0.108765
2.30695	-0.054895	2.30605	-0.076767	2.30693	-0.108948	12.082	-0.054895	24.1533	-0.076767	48.2954	-0.108948
2.32361	-0.0544556	2.32271	-0.076767	2.3236	-0.109177	12.1702	-0.0544556	24.3296	-0.076767	48.648	-0.109177
2.34028	-0.0546387	2.33938	-0.0768585	2.34027	-0.10936	12.2584	-0.0546387	24.5059	-0.0768585	49.0005	-0.10936
2.35695	-0.0547119	2.35605	-0.0769043	2.35693	-0.109543	12.3465	-0.0547119	24.6821	-0.0769043	49.353	-0.109543
2.37361	-0.0547852	2.37271	-0.0769958	2.3736	-0.109726	12.4347	-0.0547852	24.8584	-0.0769958	49.7056	-0.109726
2.39028	-0.0547852	2.38938	-0.0770874	2.39027	-0.109863	12.5229	-0.0547852	25.0347	-0.0770874	50.0585	-0.109863
2.40695	-0.0548218	2.40605	-0.077179	2.40693	-0.109955	12.6111	-0.0548218	25.2125	-0.077179	50.4113	-0.109955
2.42361	-0.0548584	2.42271	-0.0773163	2.4236	-0.110001	12.6993	-0.0548584	25.3903	-0.0773163	50.7636	-0.110001
2.44028	-0.054895	2.43938	-0.0772705	2.44027	-0.110046	12.7875	-0.054895	25.5666	-0.0772705	51.1161	-0.110046
2.45695	-0.0549316	2.45605	-0.0772705	2.45693	-0.110001	12.8757	-0.0549316	25.7429	-0.0772705	51.4686	-0.110001
2.47361	-0.0549316	2.47271	-0.0772705	2.4736	-0.110001	12.9639	-0.0549316	25.9191	-0.0772705	51.8211	-0.110001
2.49028	-0.0549316	2.48938	-0.077179	2.49027	-0.109955	13.0521	-0.0549316	26.0954	-0.077179	52.1736	-0.109955
2.50695	-0.0550049	2.50605	-0.077179	2.50693	-0.109955	13.1402	-0.0550049	26.2717	-0.077179	52.5261	-0.109955
2.52361	-0.0550415	2.52271	-0.077179	2.5236	-0.109909	13.2285	-0.0550415	26.4479	-0.077179	52.8786	-0.109909
2.54028	-0.0550781	2.53938	-0.0771332	2.54027	-0.109909	13.3167	-0.0550781	26.6241	-0.0771332	53.2312	-0.109909
2.55695	-0.0550415	2.55605	-0.0770874	2.55693	-0.109909	13.4049	-0.0550415	26.8004	-0.0770874	53.5837	-0.109909
2.57361	-0.0550415	2.57271	-0.0770874	2.5736	-0.110001	13.4931	-0.0550415	26.9766	-0.0770874	53.9362	-0.110001
2.59028	-0.0550781	2.58938	-0.0770416	2.59027	-0.110046	13.5813	-0.0550781	27.1529	-0.0770416	54.2887	-0.110046
2.60695	-0.0551514	2.60605	-0.0770416	2.60693	-0.110138	13.6694	-0.0551514	27.3292	-0.0770416	54.6413	-0.110138
2.62361	-0.055188	2.62271	-0.0770416	2.6236	-0.110229	13.7577	-0.055188	27.5055	-0.0770416	54.9938	-0.110229
2.64028	-0.0552246	2.63938	-0.0769958	2.64027	-0.110321	13.8459	-0.0552246	27.6819	-0.0769958	55.3463	-0.110321
2.65695	-0.0552612	2.65605	-0.0769958	2.65693	-0.110504	13.9341	-0.0552612	27.8582	-0.0769958	55.6988	-0.110504
2.67361	-0.0552979	2.67271	-0.0769501	2.6736	-0.110733	14.0223	-0.0552979	28.0345	-0.0769501	56.0514	-0.110733
2.69028	-0.0553345	2.68938	-0.0769501	2.69027	-0.109589	14.1104	-0.0553345	28.2108	-0.0769501	56.4038	-0.109589
2.70695	-0.0553711	2.70605	-0.0769501	2.70693	-0.110046	14.1986	-0.0553711	28.3871	-0.0769501	56.7562	-0.110046
2.72361	-0.0553711	2.72271	-0.0769043	2.7236	-0.110413	14.2868	-0.0553711	28.5634	-0.0769043	57.1086	-0.110413
2.74028	-0.0554077	2.73938	-0.0769043	2.74027	-0.110825	14.3751	-0.0554077	28.7397	-0.0769043	57.4608	-0.110825
2.75695	-0.0554077	2.75605	-0.0768585	2.75693	-0.111191	14.4633	-0.0554077	28.916	-0.0768585	57.8132	-0.111191
2.77361	-0.0554443	2.77271	-0.0768585	2.7736	-0.111603	14.5515	-0.0554443	29.0922	-0.0768585	58.1657	-0.111603
2.79028	-0.055481	2.78938	-0.0768127	2.79027	-0.112015	14.6397	-0.055481	29.2685	-0.0768127	58.5182	-0.112015
2.80695	-0.0555176	2.80605	-0.0767212	2.80693	-0.112427	14.7279	-0.0555176	29.4448	-0.0767212	58.8708	-0.112427
2.82361	-0.0555176	2.82271	-0.0766754	2.8236	-0.112839	14.8161	-0.0555176	29.6211	-0.0766754	59.2233	-0.112839
2.84028	-0.0555176	2.83938	-0.0766296	2.84027	-0.113251	14.9043	-0.0555176	29.7974	-0.0766296	59.5758	-0.113251
2.85695	-0.055481	2.85605	-0.0765839	2.85693	-0.113663	14.9924	-0.055481	29.9737	-0.0765839	59.9284	-0.113663
2.87361	-0.055481	2.87271	-0.0765839	2.8736	-0.11412	15.0806	-0.055481	30.15	-0.0765839	60.2809	-0.11412
2.89028	-0.055481	2.88938	-0.0765381	2.89027	-0.114578	15.1687	-0.055481	30.3262	-0.0765381	60.6335	-0.114578
2.90695	-0.0555176	2.90605	-0.0764465	2.90693	-0.11499	15.2569	-0.0555176	30.5025	-0.0764465	60.986	-0.11499
2.92361	-0.0555542	2.92271	-0.0764008	2.9236	-0.115402	15.3451	-0.0555542	30.6788	-0.0764008	61.3385	-0.115402
2.94028	-0.0550049	2.93938	-0.076355	2.94027	-0.115814	15.4333	-0.0550049	30.855	-0.076355	61.6911	-0.115814
2.95695	-0.055188	2.95605	-0.0762634	2.95693	-0.116272	15.5215	-0.055188	31.0313	-0.0762634	62.0437	-0.116272
2.97361	-0.0552612	2.97271	-0.0762177	2.9736	-0.116776	15.6098	-0.0552612	31.2075	-0.0762177	62.3961	-0.116776
2.99028	-0.0553345	2.98938	-0.0761719	2.99027	-0.117233	15.698	-0.0553345	31.3836	-0.0761719	62.7487	-0.117233
3.00695	-0.0553711	3.00605	-0.0762177	3.00693	-0.117645	15.7862	-0.0553711	31.5599	-0.0762177	63.1012	-0.117645
3.02361	-0.0554077	3.02271	-0.0762177	3.0236	-0.118149	15.8744	-0.0554077	31.7362	-0.0762177	63.4537	-0.118149
3.04028	-0.0554077	3.03938	-0.0761719	3.04027	-0.118698	15.9626	-0.0554077	31.9125	-0.0761719	63.8062	-0.118698
3.05695	-0.0554077	3.05605	-0.0761261	3.05693	-0.119156	16.0508	-0.0554077	32.0888	-0.0761261	64.1588	-0.119156
3.07361	-0.0554077	3.07271	-0.0761261	3.0736	-0.119614	16.1389	-0.0554077	32.2651	-0.0761261	64.5113	-0.119614
3.09028	-0.0554077	3.08938	-0.0761261	3.09027	-0.120117	16.2271	-0.0554077	32.4414	-0.0761261	64.8638	-0.120117
3.10695	-0.0554443	3.10605	-0.0761261	3.10693	-0.120529	16.3154	-0.0554443	32.6176	-0.0761261	65.2164	-0.120529
3.12361	-0.0554443	3.12271	-0.0761261	3.1236	-0.120987	16.4036	-0.0554443	32.7939	-0.0761261	65.5689	-0.120987
3.14028	-0.0554443	3.13938	-0.0760803	3.14027	-0.121445	16.4918	-0.0554443	32.9702	-0.0760803	65.9214	-0.121445
3.15695	-0.055481	3.15605	-0.0760803	3.15693	-0.121902	16.58	-0.055481	33.1465	-0.0760803	66.2739	-0.121902
3.17361	-0.055481	3.17271	-0.0760803	3.1736	-0.122406	16.6682	-0.055481	33.3228	-0.0760803	66.6264	-0.122406
3.19028	-0.0555176	3.18938	-0.0760345	3.19027	-0.122864	16.7564	-0.0555176	33.499	-0.0760345	66.9789	-0.122864
3.20695	-0.0555176	3.20605	-0.0759888	3.20693	-0.123459	16.8445	-0.0555176	33.6753	-0.0759888	67.3314	-0.123459
3.22361	-0.0555176	3.22271	-0.075943	3.2236	-0.124008	16.9327	-0.0555176	33.8516	-0.075943	67.6838	-0.124008
3.24028	-0.0555176	3.23938	-0.075943	3.24027	-0.124512	17.0209	-0.0555176	34.0279	-0.075943	68.0363	-0.124512
3.25695	-0.0555176	3.25605	-0.075943	3.25693	-0.125015	17.1091	-0.0555176	34.2042	-0.075943	68.3889	-0.125015
3.27361	-0.0555176	3.27271	-0.0758972	3.2736	-0.125473	17.1973	-0.0555176	34.3806	-0.0758972	68.7414	-0.125473
3.29028	-0.0555176	3.28938	-0.0758514	3.29027	-0.125931	17.2855	-0.0555176	34.5569	-0.0758514	69.0939	-0.125931
3.30695	-0.0555176	3.30605	-0.0758057	3.30693	-0.126389	17.3737	-0.0555176	34.7332	-0.0758057	69.4464	-0.126389
3.32361	-0.055481	3.32271	-0.0757599	3.3236	-0.126801	17.4619	-0.055481	34.9094	-0.0757599	69.7989	-0.126801
3.34028	-0.0555176	3.33938	-0.0757599	3.34027	-0.127167	17.5501	-0.0555176	35.0858	-0.0757599	70.1514	-0.127167
3.35695	-0.0555176	3.35605	-0.0757599	3.35693	-0.127487	17.6383	-0.0555176	35.2621	-0.0757599	70.5038	-0.127487
3.37361	-0.0555542	3.37271	-0.0757599	3.3736	-0.127716	17.7265	-0.0555542	35.4384	-0.0757599	70.8563	-0.127716
3.39028	-0.0555908	3.38938	-0.0757599	3.39027	-0.127899	17.8147	-0.0555908	35.6147	-0.0757599	71.2088	-0.127899
3.40695	-0.0555908	3.40605	-0.0757599	3.40693	-0.128174	17.9029	-0.0555908	35.791	-0.0757599	71.5614	-0.128174
3.42361	-0.0556274	3.42271	-0.0757599	3.4236	-0.128357	17.991	-0.0556274	35.9673	-0.0757599	71.9139	-0.128357
3.44028	-0.0556274	3.43938	-0.0757599	3.44027	-0.128448	18.0792	-0.0556274	36.1435	-0.0757599	72.2664	-0.128448
3.45695	-0.0556274	3.45605	-0.0757599	3.45693	-0.128677	18.1674	-0.0556274	36.3198	-0.0757599	72.6189	-0.128677
3.47361	-0.0556274	3.47271	-0.0758057	3.4736	-0.128677	18.2556	-0.0556274	36.4961	-0.0758057	72.9714	-0.128677
3.49028	-0.0555908	3.48938	-0.0758057	3.49027	-0.128815	18.3437	-0.0555908	36.6724	-0.0758057	73.324	-0.128815
3.50695	-0.0555542	3.50605	-0.0758514	3.50693	-0.128906	18.4319	-0.0555542	36.8487	-0.0758514	73.6765	-0.128906
3.52361	-0.0555542	3.52271	-0.0758972	3.5236	-0.129044	18.52	-0.0555542	37.025	-0.0758972	74.029	-0.129044
3.54028	-0.0555176	3.53938	-0.075943	3.54027	-0.129272	18.6082	-0.0555176	37.2013	-0.075943	74.3815	-0.129272
3.55695	-0.055481	3.55605	-0.0758972	3.55693	-0.129501	18.6964	-0.055481	37.3775	-0.0758972	74.734	-0.129501
3.57361	-0.0555176	3.57271	-0.0759888	3.5736	-0.129868	18.7846	-0.0555176	37.5538	-0.0759888	75.0864	-0.129868
3.59028	-0.0554443	3.58938	-0.0759888	3.59027	-0.130142	18.8728	-0.0554443	37.7301	-0.0759888	75.4389	-0.130142
3.60695	-0.0554077	3.60605	-0.0760345	3.60693	-0.130371	18.9609	-0.0554077	37.9063	-0.0760345	75.7915	-0.130371
3.62361	-0.0554443	3.62271	-0.0760345	3.6236	-0.130554	19.0491	-0.0554443	38.0826	-0.0760345	76.144	-0.130554
3.64028	-0.0554443	3.63938	-0.0760345	3.64027	-0.130966	19.1373	-0.0554443	38.2589	-0.0760345	76.4965	-0.130966
3.65695	-0.0554443	3.65605	-0.0760803	3.65693	-0.131424	19.2255	-0.0554443	38.4352	-0.0760803	76.849	-0.131424
3.67361	-0.0554077	3.67271	-0.0760803	3.6736	-0.132019	19.3137	-0.0554077	38.6115	-0.0760803	77.2016	-0.132019
3.69028	-0.0553711	3.68938	-0.0761261	3.69027	-0.132477	19.4019	-0.0553711	38.7877	-0.0761261	77.554	-0.132477
3.70695	-0.0553711	3.70605	-0.0761719	3.70693	-0.132614	19.4901	-0.0553711	38.964	-0.0761719	77.9065	-0.132614
3.72361	-0.0553711	3.72271	-0.0762177	3.7236	-0.133026	19.5783	-0.0553711	39.1403	-0.0762177	78.2591	-0.133026
3.74028	-0.0553711	3.73938	-0.0762634	3.74027	-0.133484	19.6665	-0.0553711	39.3166	-0.0762634	78.6116	-0.133484
3.75695	-0.0554077	3.75605	-0.076355	3.75693	-0.134033	19.7547	-0.0554077	39.4929	-0.076355	78.9642	-0.134033
3.77361	-0.0554077	3.77271	-0.0764008	3.7736	-0.134537	19.8428	-0.0554077	39.6691	-0.0764008	79.3167	-0.134537
3.79028	-0.0554077	3.78938	-0.0764008	3.79027	-0.135086	19.931	-0.0554077	39.8454	-0.0764008	79.6692	-0.135086
3.80695	-0.0554077	3.80605	-0.0764465			20.0192	-0.0554077	40.0216	-0.0764465
3.82361	-0.0554077	3.82271	-0.0764465			20.1074	-0.0554077	40.1979	-0.0764465
3.84028	-0.0554443	3.83938	-0.0764923			20.1956	-0.0554443	40.3742	-0.0764923
3.85695	-0.0554077	3.85605	-0.0765381			20.2838	-0.0554077	40.5505	-0.0765381
3.87361	-0.0554077	3.87271	-0.0765839			20.372	-0.0554077	40.7267	-0.0765839
3.89028	-0.0554077	3.88938	-0.0766296			20.4603	-0.0554077	40.903	-0.0766296
3.90695	-0.0554443	3.90605	-0.0766754			20.5485	-0.0554443	41.0794	-0.0766754
3.92361	-0.0554443	3.92271	-0.0767212			20.6367	-0.0554443	41.2558	-0.0767212
3.94028	-0.0554443	3.93938	-0.076767			20.7248	-0.0554443	41.432	-0.076767
3.95695	-0.0554443	3.95605	-0.0768127			20.813	-0.0554443	41.6083	-0.0768127
3.97361	-0.055481	3.97271	-0.0768585			20.9013	-0.055481	41.7845	-0.0768585
3.99028	-0.0555176	3.98938	-0.0768585			20.9895	-0.0555176	41.9608	-0.0768585
4.00695	-0.0555176	4.00605	-0.0769043			21.0778	-0.0555176	42.1371	-0.0769043
4.02361	-0.0555176	4.02271	-0.0769501			21.1659	-0.0555176	42.3134	-0.0769501
4.04028	-0.0555542	4.03938	-0.0769501			21.2541	-0.0555542	42.4897	-0.0769501
4.05695	-0.0547119	4.05605	-0.0769501			21.3422	-0.0547119	42.666	-0.0769501
4.07361	-0.0548584	4.07271	-0.0769501			21.4304	-0.0548584	42.8423	-0.0769501
4.09028	-0.0549316	4.08938	-0.0769958			21.5186	-0.0549316	43.0185	-0.0769958
4.10695	-0.0549316	4.10605	-0.0770416			21.6069	-0.0549316	43.1948	-0.0770416
4.12361	-0.0549683	4.12271	-0.0770874			21.6951	-0.0549683	43.3711	-0.0770874
4.14028	-0.0550415	4.13938	-0.0770874			21.7833	-0.0550415	43.5474	-0.0770874
4.15695	-0.0550415	4.15605	-0.077179			21.8715	-0.0550415	43.7237	-0.077179
4.17361	-0.0550781	4.17271	-0.077179			21.9596	-0.0550781	43.9	-0.077179
4.19028	-0.0551147	4.18938	-0.077179			22.0478	-0.0551147	44.0763	-0.077179
4.20695	-0.0551514	4.20605	-0.0772247			22.136	-0.0551514	44.2526	-0.0772247
4.22361	-0.0543457	4.22271	-0.0772247			22.2242	-0.0543457	44.4289	-0.0772247
4.24028	-0.0544922	4.23938	-0.0772247			22.3124	-0.0544922	44.6052	-0.0772247
4.25695	-0.0545654	4.25605	-0.0772705			22.4006	-0.0545654	44.7815	-0.0772705
4.27361	-0.0546021	4.27271	-0.0773163			22.4888	-0.0546021	44.9578	-0.0773163
4.29028	-0.0546753	4.28938	-0.0773621			22.577	-0.0546753	45.134	-0.0773621
4.30695	-0.0545654	4.30605	-0.0774078			22.6652	-0.0545654	45.3103	-0.0774078
4.32361	-0.0546021	4.32271	-0.0774078			22.7534	-0.0546021	45.4866	-0.0774078
4.34028	-0.0546387	4.33938	-0.0774536			22.8416	-0.0546387	45.6629	-0.0774536
4.35695	-0.0546753	4.35605	-0.0774536			22.9297	-0.0546753	45.8391	-0.0774536
4.37361	-0.0547119	4.37271	-0.0774994			23.0179	-0.0547119	46.0154	-0.0774994
4.39028	-0.0504272	4.38938	-0.0764465			23.1061	-0.0504272	46.1917	-0.0764465
4.40695	-0.0511963	4.40605	-0.0640869			23.1943	-0.0511963	46.3681	-0.0640869
4.42361	-0.0516357	4.42271	-0.0650482			23.2825	-0.0516357	46.5444	-0.0650482
4.44028	-0.0519287	4.43938	-0.0657349			23.3707	-0.0519287	46.7206	-0.0657349
4.45695	-0.0521484	4.45605	-0.0662842			23.4588	-0.0521484	46.8969	-0.0662842
4.47361	-0.0522949	4.47271	-0.0667419			23.547	-0.0522949	47.0732	-0.0667419
4.49028	-0.052478	4.48938	-0.0671082			23.6352	-0.052478	47.2495	-0.0671082
4.50695	-0.0525879	4.50605	-0.0674286			23.7234	-0.0525879	47.4257	-0.0674286
4.52361	-0.0526978	4.52271	-0.0677032			23.8116	-0.0526978	47.6021	-0.0677032
4.54028	-0.052771	4.53938	-0.0679779			23.8998	-0.052771	47.7784	-0.0679779
4.55695	-0.0528442	4.55605	-0.0682526			23.988	-0.0528442	47.9547	-0.0682526
4.57361	-0.0529175	4.57271	-0.0684814			24.0762	-0.0529175	48.131	-0.0684814
4.59028	-0.0529907	4.58938	-0.0686646			24.1643	-0.0529907	48.3073	-0.0686646
4.60695	-0.0530273	4.60605	-0.0688934			24.2525	-0.0530273	48.4836	-0.0688934
4.62361	-0.0531006	4.62271	-0.0690765			24.3407	-0.0531006	48.6599	-0.0690765
4.64028	-0.0531372	4.63938	-0.0692596			24.4289	-0.0531372	48.8362	-0.0692596
4.65695	-0.0531738	4.65605	-0.0694885			24.5171	-0.0531738	49.0125	-0.0694885
4.67361	-0.0532104	4.67271	-0.0696716			24.6053	-0.0532104	49.1888	-0.0696716
4.69028	-0.0532104	4.68938	-0.0699005			24.6935	-0.0532104	49.3651	-0.0699005
4.70695	-0.0532471	4.70605	-0.0700836			24.7817	-0.0532471	49.5414	-0.0700836
4.72361	-0.0532471	4.72271	-0.0702667			24.8699	-0.0532471	49.7178	-0.0702667
4.74028	-0.0532837	4.73938	-0.0704498			24.9581	-0.0532837	49.894	-0.0704498
4.75695	-0.0532837	4.75605	-0.0705872			25.0464	-0.0532837	50.0703	-0.0705872
4.77361	-0.0533203	4.77271	-0.0707703			25.1346	-0.0533203	50.2466	-0.0707703
4.79028	-0.0533203	4.78938	-0.0709534			25.2229	-0.0533203	50.4229	-0.0709534
4.80695	-0.0533203	4.80605	-0.0711365			25.3111	-0.0533203	50.5992	-0.0711365
4.82361	-0.0533569	4.82271	-0.0713196			25.3993	-0.0533569	50.7755	-0.0713196
4.84028	-0.0533569	4.83938	-0.0714569			25.4875	-0.0533569	50.9518	-0.0714569
4.85695	-0.0533203	4.85605	-0.07164			25.5757	-0.0533203	51.1281	-0.07164
4.87361	-0.0533203	4.87271	-0.0718231			25.6638	-0.0533203	51.3044	-0.0718231
4.89028	-0.0533203	4.88938	-0.0719604			25.752	-0.0533203	51.4807	-0.0719604
4.90695	-0.0533203	4.90605	-0.0721436			25.8402	-0.0533203	51.6569	-0.0721436
4.92361	-0.0533203	4.92271	-0.0722809			25.9284	-0.0533203	51.8332	-0.0722809
4.94028	-0.0533569	4.93938	-0.072464			26.0166	-0.0533569	52.0095	-0.072464
4.95695	-0.0533203	4.95605	-0.0726471			26.1048	-0.0533203	52.1857	-0.0726471
4.97361	-0.0533203	4.97271	-0.0727844			26.193	-0.0533203	52.362	-0.0727844
4.99028	-0.0533203	4.98938	-0.072876			26.2812	-0.0533203	52.5382	-0.072876
5.00695	-0.0532837	5.00605	-0.0729675			26.3694	-0.0532837	52.7145	-0.0729675
5.02361	-0.0532837	5.02271	-0.0731506			26.4576	-0.0532837	52.8908	-0.0731506
5.04028	-0.0532837	5.03938	-0.073288			26.5457	-0.0532837	53.0671	-0.073288
5.05695	-0.0532837	5.05605	-0.0734253			26.6342	-0.0532837	53.2434	-0.0734253
5.07361	-0.0532837	5.07271	-0.0735626			26.7226	-0.0532837	53.4197	-0.0735626
5.09028	-0.0532837	5.08938	-0.0736542			26.8108	-0.0532837	53.596	-0.0736542
5.10695	-0.0532837	5.10605	-0.0737457			26.899	-0.0532837	53.7723	-0.0737457
5.12361	-0.0532471	5.12271	-0.0738373			26.9872	-0.0532471	53.9486	-0.0738373
5.14028	-0.0532471	5.13938	-0.0740204			27.0753	-0.0532471	54.1249	-0.0740204
5.15695	-0.0532104	5.15605	-0.0741119			27.1636	-0.0532104	54.3012	-0.0741119
5.17361	-0.0532104	5.17271	-0.0742035			27.2518	-0.0532104	54.4776	-0.0742035
5.19028	-0.0532104	5.18938	-0.074295			27.34	-0.0532104	54.6539	-0.074295
5.20695	-0.0531738	5.20605	-0.0744324			27.4282	-0.0531738	54.8302	-0.0744324
5.22361	-0.0531738	5.22271	-0.0744781			27.5164	-0.0531738	55.0065	-0.0744781
5.24028	-0.0531738	5.23938	-0.0745697			27.6047	-0.0531738	55.1828	-0.0745697
5.25695	-0.0531738	5.25605	-0.0746613			27.6929	-0.0531738	55.3591	-0.0746613
5.27361	-0.0531738	5.27271	-0.0747986			27.7811	-0.0531738	55.5354	-0.0747986
5.29028	-0.0532104	5.28938	-0.0748901			27.8693	-0.0532104	55.7117	-0.0748901
5.30695	-0.0532104	5.30605	-0.0749817			27.9575	-0.0532104	55.8879	-0.0749817
5.32361	-0.0532104	5.32271	-0.075119			28.0457	-0.0532104	56.0642	-0.075119
5.34028	-0.0531738	5.33938	-0.0752106			28.1339	-0.0531738	56.2405	-0.0752106
5.35695	-0.0531738	5.35605	-0.0753021			28.2222	-0.0531738	56.4165	-0.0753021
5.37361	-0.0531738	5.37271	-0.0754852			28.3103	-0.0531738	56.5925	-0.0754852
5.39028	-0.0531372	5.38938	-0.0755768			28.3985	-0.0531372	56.7688	-0.0755768
5.40695	-0.0531372	5.40605	-0.0756683			28.4867	-0.0531372	56.9451	-0.0756683
5.42361	-0.0531372	5.42271	-0.0757599			28.5749	-0.0531372	57.1214	-0.0757599
5.44028	-0.0531372	5.43938	-0.0758972			28.6631	-0.0531372	57.2977	-0.0758972
5.45695	-0.0531738	5.45605	-0.0760345			28.7512	-0.0531738	57.4741	-0.0760345
5.47361	-0.0531738	5.47271	-0.0761261			28.8394	-0.0531738	57.6504	-0.0761261
5.49028	-0.0531738	5.48938	-0.0762634			28.9276	-0.0531738	57.8267	-0.0762634
5.50695	-0.0532104	5.50605	-0.076355			29.0158	-0.0532104	58.0029	-0.076355
5.52361	-0.0532104	5.52271	-0.0764923			29.104	-0.0532104	58.1792	-0.0764923
5.54028	-0.0532104	5.53938	-0.0765381			29.1922	-0.0532104	58.3556	-0.0765381
5.55695	-0.0532471	5.55605	-0.0766296			29.2804	-0.0532471	58.5319	-0.0766296
5.57361	-0.0532104	5.57271	-0.076767			29.3686	-0.0532104	58.7082	-0.076767
5.59028	-0.0532104	5.58938	-0.0768585			29.4568	-0.0532104	58.8845	-0.0768585
5.60695	-0.0531738	5.60605	-0.0769501			29.5449	-0.0531738	59.0608	-0.0769501
5.62361	-0.0531738	5.62271	-0.0770416			29.6331	-0.0531738	59.2371	-0.0770416
5.64028	-0.0531738	5.63938	-0.0771332			29.7213	-0.0531738	59.4134	-0.0771332
5.65695	-0.0531738	5.65605	-0.0772247			29.8095	-0.0531738	59.5897	-0.0772247
5.67361	-0.0531372	5.67271	-0.0773621			29.8977	-0.0531372	59.766	-0.0773621
5.69028	-0.0531372	5.68938	-0.0774994			29.9859	-0.0531372	59.9423	-0.0774994
5.70695	-0.0531006	5.70605	-0.0776367			30.0741	-0.0531006	60.1185	-0.0776367
5.72361	-0.0531006	5.72271	-0.077774			30.1623	-0.0531006	60.2948	-0.077774
5.74028	-0.0531372	5.73938	-0.0778656			30.2505	-0.0531372	60.4711	-0.0778656
5.75695	-0.0531006	5.75605	-0.0780029			30.3387	-0.0531006	60.6473	-0.0780029
5.77361	-0.053064	5.77271	-0.0781403			30.4269	-0.053064	60.8236	-0.0781403
5.79028	-0.053064	5.78938	-0.0782318			30.515	-0.053064	60.9999	-0.0782318
5.80695	-0.0530273	5.80605	-0.0783691			30.6032	-0.0530273	61.1762	-0.0783691
5.82361	-0.0530273	5.82271	-0.0784607			30.6915	-0.0530273	61.3524	-0.0784607
5.84028	-0.0530273	5.83938	-0.0785522			30.7797	-0.0530273	61.5288	-0.0785522
5.85695	-0.053064	5.85605	-0.0786896			30.8679	-0.053064	61.7051	-0.0786896
5.87361	-0.0530273	5.87271	-0.0788269			30.956	-0.0530273	61.8813	-0.0788269
5.89028	-0.0530273	5.88938	-0.0789185			31.0442	-0.0530273	62.0576	-0.0789185
5.90695	-0.0530273	5.90605	-0.07901			31.1324	-0.0530273	62.2339	-0.07901
5.92361	-0.0529907	5.92271	-0.0791473			31.2206	-0.0529907	62.4102	-0.0791473
5.94028	-0.0529907	5.93938	-0.0791931			31.3084	-0.0529907	62.5865	-0.0791931
5.95695	-0.0529541	5.95605	-0.0792847			31.3962	-0.0529541	62.7628	-0.0792847
5.97361	-0.0529541	5.97271	-0.0793762			31.4844	-0.0529541	62.9391	-0.0793762
5.99028	-0.0529541	5.98938	-0.0794678			31.5726	-0.0529541	63.1153	-0.0794678
6.00695	-0.0529541	6.00605	-0.0795593			31.6608	-0.0529541	63.2916	-0.0795593
6.02361	-0.0529907	6.02271	-0.0796967			31.749	-0.0529907	63.4679	-0.0796967
6.04028	-0.0530273	6.03938	-0.0797424			31.8371	-0.0530273	63.6442	-0.0797424
6.05695	-0.0529907	6.05605	-0.0798798			31.9253	-0.0529907	63.8205	-0.0798798
6.07361	-0.0529907	6.07271	-0.0799255			32.0135	-0.0529907	63.9968	-0.0799255
6.09028	-0.0529907	6.08938	-0.0800629			32.1016	-0.0529907	64.173	-0.0800629
6.10695	-0.0529907	6.10605	-0.0801544			32.1898	-0.0529907	64.3493	-0.0801544
6.12361	-0.0529541	6.12271	-0.0802917			32.2779	-0.0529541	64.5256	-0.0802917
6.14028	-0.0529541	6.13938	-0.0804291			32.3661	-0.0529541	64.7018	-0.0804291
6.15695	-0.0529541	6.15605	-0.0805664			32.4543	-0.0529541	64.8781	-0.0805664
6.17361	-0.0529175	6.17271	-0.0807037			32.5425	-0.0529175	65.0543	-0.0807037
6.19028	-0.0529541	6.18938	-0.0807953			32.6307	-0.0529541	65.2306	-0.0807953
6.20695	-0.0529541	6.20605	-0.0808868			32.7189	-0.0529541	65.4068	-0.0808868
6.22361	-0.0529541	6.22271	-0.0809784			32.8071	-0.0529541	65.5831	-0.0809784
6.24028	-0.0528809	6.23938	-0.0811157			32.8953	-0.0528809	65.7594	-0.0811157
6.25695	-0.0528809	6.25605	-0.0812073			32.9834	-0.0528809	65.9357	-0.0812073
6.27361	-0.0528809	6.27271	-0.0812988			33.0715	-0.0528809	66.1119	-0.0812988
6.29028	-0.0528809	6.28938	-0.0814362			33.1596	-0.0528809	66.2881	-0.0814362
6.30695	-0.0528809	6.30605	-0.0815277			33.2478	-0.0528809	66.4644	-0.0815277
6.32361	-0.0528809	6.32271	-0.081665			33.3359	-0.0528809	66.6406	-0.081665
6.34028	-0.0528809	6.33938	-0.0817566			33.4241	-0.0528809	66.8169	-0.0817566
6.35695	-0.0529175	6.35605	-0.0818939			33.5123	-0.0529175	66.9931	-0.0818939
6.37361	-0.0529541	6.37271	-0.0819855			33.6005	-0.0529541	67.1695	-0.0819855
6.39028	-0.0529541	6.38938	-0.082077			33.6886	-0.0529541	67.3458	-0.082077
6.40695	-0.0529541	6.40605	-0.0822144			33.7768	-0.0529541	67.5225	-0.0822144
6.42361	-0.0529541	6.42271	-0.0823517			33.865	-0.0529541	67.6992	-0.0823517
6.44028	-0.0529907	6.43938	-0.0824432			33.9532	-0.0529907	67.8754	-0.0824432
6.45695	-0.0529541	6.45605	-0.082489			34.0414	-0.0529541	68.0517	-0.082489
6.47361	-0.0529907	6.47271	-0.0825806			34.1297	-0.0529907	68.228	-0.0825806
6.49028	-0.0529907	6.48938	-0.0826721			34.2179	-0.0529907	68.4042	-0.0826721
6.50695	-0.0529175	6.50605	-0.0828094			34.306	-0.0529175	68.5805	-0.0828094
6.52361	-0.0529541	6.52271	-0.082901			34.3942	-0.0529541	68.7568	-0.082901
6.54028	-0.0529175	6.53938	-0.0829468			34.4824	-0.0529175	68.9331	-0.0829468
6.55695	-0.0528809	6.55605	-0.0830383			34.5706	-0.0528809	69.1094	-0.0830383
6.57361	-0.0528809	6.57271	-0.0830841			34.6588	-0.0528809	69.2856	-0.0830841
6.59028	-0.0528809	6.58938	-0.0831757			34.747	-0.0528809	69.4619	-0.0831757
6.60695	-0.0528809	6.60605	-0.0832214			34.8353	-0.0528809	69.6382	-0.0832214
6.62361	-0.0529175	6.62271	-0.083313			34.9235	-0.0529175	69.8145	-0.083313
6.64028	-0.0529175	6.63938	-0.0834045			35.0117	-0.0529175	69.9908	-0.0834045
6.65695	-0.0528809	6.65605	-0.0834503			35.0999	-0.0528809	70.167	-0.0834503
6.67361	-0.0528442	6.67271	-0.0834503			35.1881	-0.0528442	70.3433	-0.0834503
6.69028	-0.0528442	6.68938	-0.0834503			35.2763	-0.0528442	70.5195	-0.0834503
6.70695	-0.0528442	6.70605	-0.0834503			35.3644	-0.0528442	70.6958	-0.0834503
6.72361	-0.0528076	6.72271	-0.0834503			35.4525	-0.0528076	70.8721	-0.0834503
6.74028	-0.0528076	6.73938	-0.0834503			35.5412	-0.0528076	71.0484	-0.0834503
6.75695	-0.052771	6.75605	-0.0834503			35.6298	-0.052771	71.2246	-0.0834503
6.77361	-0.0527344	6.77271	-0.0834961			35.718	-0.0527344	71.4009	-0.0834961
6.79028	-0.0527344	6.78938	-0.0835876			35.8062	-0.0527344	71.5772	-0.0835876
6.80695	-0.0527344	6.80605	-0.0836334			35.8944	-0.0527344	71.7535	-0.0836334
6.82361	-0.0527344	6.82271	-0.0836792			35.9826	-0.0527344	71.9297	-0.0836792
6.84028	-0.0527344	6.83938	-0.083725			36.0707	-0.0527344	72.106	-0.083725
6.85695	-0.052771	6.85605	-0.0838165			36.1589	-0.052771	72.2822	-0.0838165
6.87361	-0.052771	6.87271	-0.0838623			36.2471	-0.052771	72.4586	-0.0838623
6.89028	-0.0527344	6.88938	-0.0839539			36.3353	-0.0527344	72.6349	-0.0839539
6.90695	-0.0527344	6.90605	-0.0840912			36.4235	-0.0527344	72.8112	-0.0840912
6.92361	-0.052771	6.92271	-0.0842285			36.5117	-0.052771	72.9875	-0.0842285
6.94028	-0.052771	6.93938	-0.0843658			36.5999	-0.052771	73.1638	-0.0843658
6.95695	-0.052771	6.95605	-0.084549			36.6881	-0.052771	73.3401	-0.084549
6.97361	-0.0527344	6.97271	-0.0846863			36.7763	-0.0527344	73.5163	-0.0846863
6.99028	-0.0527344	6.98938	-0.0848694			36.8644	-0.0527344	73.6926	-0.0848694
7.00695	-0.0527344	7.00605	-0.0850983			36.9526	-0.0527344	73.8689	-0.0850983
7.02361	-0.052771	7.02271	-0.0852356			37.0408	-0.052771	74.0452	-0.0852356
7.04028	-0.052771	7.03938	-0.0854187			37.129	-0.052771	74.2215	-0.0854187
7.05695	-0.052771	7.05605	-0.085556			37.2172	-0.052771	74.3977	-0.085556
7.07361	-0.0527344	7.07271	-0.0857849			37.3054	-0.0527344	74.5739	-0.0857849
7.09028	-0.052771	7.08938	-0.0860138			37.3936	-0.052771	74.75	-0.0860138
7.10695	-0.052771	7.10605	-0.0861969			37.4818	-0.052771	74.926	-0.0861969
7.12361	-0.052771	7.12271	-0.0862885			37.5699	-0.052771	75.1023	-0.0862885
7.14028	-0.052771	7.13938	-0.0864258			37.6581	-0.052771	75.2786	-0.0864258
7.15695	-0.0528076	7.15605	-0.0865631			37.7463	-0.0528076	75.4549	-0.0865631
7.17361	-0.0528076	7.17271	-0.0867004			37.8345	-0.0528076	75.6312	-0.0867004
7.19028	-0.0528076	7.18938	-0.0867462			37.9227	-0.0528076	75.8074	-0.0867462
7.20695	-0.0528442	7.20605	-0.086792			38.0109	-0.0528442	75.9836	-0.086792
7.22361	-0.0528442	7.22271	-0.086792			38.0992	-0.0528442	76.1599	-0.086792
7.24028	-0.0528809	7.23938	-0.0867004			38.1874	-0.0528809	76.3362	-0.0867004
7.25695	-0.0528809	7.25605	-0.0866089			38.2756	-0.0528809	76.5125	-0.0866089
7.27361	-0.0528918	7.27271	-0.0864716			38.3638	-0.0528918	76.6888	-0.0864716
7.29028	-0.0528809	7.28938	-0.0863342			38.452	-0.0528809	76.8651	-0.0863342
7.30695	-0.0528442	7.30605	-0.0861969			38.5403	-0.0528442	77.0414	-0.0861969
7.32361	-0.0528442	7.32271	-0.0861053			38.6285	-0.0528442	77.2176	-0.0861053
7.34028	-0.0528809	7.33938	-0.0861053			38.7167	-0.0528809	77.3939	-0.0861053
7.35695	-0.0528809	7.35605	-0.0862427			38.8049	-0.0528809	77.5702	-0.0862427
7.37361	-0.0528809	7.37271	-0.0864258			38.8931	-0.0528809	77.7465	-0.0864258
7.39028	-0.0528809	7.38938	-0.0866089			38.9812	-0.0528809	77.9228	-0.0866089
7.40695	-0.0528809	7.40605	-0.0867462			39.0695	-0.0528809	78.0991	-0.0867462
7.42361	-0.0529175	7.42271	-0.0868378			39.1577	-0.0529175	78.2753	-0.0868378
7.44028	-0.0529541	7.43938	-0.0869293			39.2459	-0.0529541	78.4516	-0.0869293
7.45695	-0.0529541	7.45605	-0.0869751			39.3341	-0.0529541	78.6279	-0.0869751
7.47361	-0.0529907	7.47271	-0.0870209			39.4223	-0.0529907	78.8041	-0.0870209
7.49028	-0.0529541	7.48938	-0.0870667			39.5106	-0.0529541	78.9803	-0.0870667
7.50695	-0.0529541	7.50605	-0.0871582			39.5988	-0.0529541	79.1566	-0.0871582
7.52361	-0.0529175	7.52271	-0.0872498			39.687	-0.0529175	79.3329	-0.0872498
7.54028	-0.0529541	7.53938	-0.0873871			39.7751	-0.0529541	79.5092	-0.0873871
7.55695	-0.0529907	7.55605	-0.0874786			39.8633	-0.0529907	79.6854	-0.0874786
7.57361	-0.0529907	7.57271	-0.087616			39.9515	-0.0529907	79.8617	-0.087616
7.59028	-0.0529907					40.0398	-0.0529907
7.60695	-0.0529907					40.128	-0.0529907
7.62361	-0.0529907					40.2162	-0.0529907
7.64028	-0.0529907					40.3044	-0.0529907
7.65695	-0.0530273					40.3926	-0.0530273
7.67361	-0.053064					40.4808	-0.053064
7.69028	-0.0528442					40.5691	-0.0528442
7.70695	-0.0529541					40.6573	-0.0529541
7.72361	-0.0529907					40.7455	-0.0529907
7.74028	-0.0529907					40.8337	-0.0529907
7.75695	-0.0530273					40.9219	-0.0530273
7.77361	-0.053064					41.0101	-0.053064
7.79028	-0.0530273					41.0983	-0.0530273
7.80695	-0.0530273					41.1864	-0.0530273
7.82361	-0.0531006					41.2747	-0.0531006
7.84028	-0.053064					41.3629	-0.053064
7.85695	-0.053064					41.4511	-0.053064
7.87361	-0.0531006					41.5393	-0.0531006
7.89028	-0.0531006					41.6275	-0.0531006
7.90695	-0.0531372					41.7158	-0.0531372
7.92361	-0.0531738					41.804	-0.0531738
7.94028	-0.0531738					41.8922	-0.0531738
7.95695	-0.0531738					41.9803	-0.0531738
7.97361	-0.0532104					42.0685	-0.0532104
7.99028	-0.0532104					42.1567	-0.0532104
8.00695	-0.0532471					42.2449	-0.0532471
8.02361	-0.0532471					42.3331	-0.0532471
8.04028	-0.0532471					42.4213	-0.0532471
8.05695	-0.0532837					42.5096	-0.0532837
8.07361	-0.0532837					42.5975	-0.0532837
8.09028	-0.0532837					42.6854	-0.0532837
8.10695	-0.0533203					42.7735	-0.0533203
8.12361	-0.0533203					42.8617	-0.0533203
8.14028	-0.0533203					42.9499	-0.0533203
8.15695	-0.0533203					43.0381	-0.0533203
8.17361	-0.0533203					43.1263	-0.0533203
8.19028	-0.0533569					43.2145	-0.0533569
8.20695	-0.0533569					43.3027	-0.0533569
8.22361	-0.0533569					43.3909	-0.0533569
8.24028	-0.0533569					43.479	-0.0533569
8.25695	-0.0533569					43.5672	-0.0533569
8.27361	-0.0533569					43.6554	-0.0533569
8.29028	-0.0533936					43.7436	-0.0533936
8.30695	-0.0533936					43.8318	-0.0533936
8.32361	-0.0534668					43.92	-0.0534668
8.34028	-0.0534668					44.0082	-0.0534668
8.35695	-0.0534302					44.0964	-0.0534302
8.37361	-0.0534668					44.1846	-0.0534668
8.39028	-0.0534668					44.2728	-0.0534668
8.40695	-0.0534668					44.361	-0.0534668
8.42361	-0.0534302					44.4492	-0.0534302
8.44028	-0.0533936					44.5375	-0.0533936
8.45695	-0.0533936					44.6256	-0.0533936
8.47361	-0.0533936					44.7138	-0.0533936
8.49028	-0.0533569					44.8021	-0.0533569
8.50695	-0.0533936					44.8903	-0.0533936
8.52361	-0.0534302					44.9784	-0.0534302
8.54028	-0.0533936					45.0666	-0.0533936
8.55695	-0.0534302					45.1548	-0.0534302
8.57361	-0.0533936					45.243	-0.0533936
8.59028	-0.0533936					45.3313	-0.0533936
8.60695	-0.0533936					45.4194	-0.0533936
8.62361	-0.0533936					45.5076	-0.0533936
8.64028	-0.0534302					45.5958	-0.0534302
8.65695	-0.0534302					45.684	-0.0534302
8.67361	-0.0535034					45.7722	-0.0535034
8.69028	-0.0535034					45.8604	-0.0535034
8.70695	-0.0535034					45.9487	-0.0535034
8.72361	-0.0535034					46.0368	-0.0535034
8.74028	-0.0535034					46.1251	-0.0535034
8.75695	-0.0534668					46.2133	-0.0534668
8.77361	-0.0534668					46.3015	-0.0534668
8.79028	-0.0534668					46.3897	-0.0534668
8.80695	-0.0535034					46.4779	-0.0535034
8.82361	-0.05354					46.5661	-0.05354
8.84028	-0.05354					46.6543	-0.05354
8.85695	-0.0535767					46.7425	-0.0535767
8.87361	-0.0536133					46.8307	-0.0536133
8.89028	-0.0535767					46.9189	-0.0535767
8.90695	-0.05354					47.007	-0.05354
8.92361	-0.0535034					47.0952	-0.0535034
8.94028	-0.0535034					47.1834	-0.0535034
8.95695	-0.0535034					47.2717	-0.0535034
8.97361	-0.0535034					47.3598	-0.0535034
8.99028	-0.05354					47.448	-0.05354
9.00695	-0.05354					47.5362	-0.05354
9.02361	-0.0535767					47.6244	-0.0535767
9.04028	-0.05354					47.7126	-0.05354
9.05695	-0.0535034					47.8008	-0.0535034
9.07361	-0.0535034					47.889	-0.0535034
9.09028	-0.05354					47.9772	-0.05354
9.10695	-0.05354					48.0654	-0.05354
9.12361	-0.0535034					48.1536	-0.0535034
9.14028	-0.05354					48.2417	-0.05354
9.15695	-0.0535767					48.3296	-0.0535767
9.17361	-0.0535767					48.4174	-0.0535767
9.19028	-0.0536133					48.5056	-0.0536133
9.20695	-0.0536133					48.5938	-0.0536133
9.22361	-0.0536133					48.6821	-0.0536133
9.24028	-0.0536499					48.7702	-0.0536499
9.25695	-0.0535767					48.8584	-0.0535767
9.27361	-0.0535767					48.9466	-0.0535767
9.29028	-0.05354					49.0348	-0.05354
9.30695	-0.05354					49.123	-0.05354
9.32361	-0.05354					49.2111	-0.05354
9.34028	-0.05354					49.2993	-0.05354
9.35695	-0.05354					49.3875	-0.05354
9.37361	-0.05354					49.4756	-0.05354
9.39028	-0.05354					49.5639	-0.05354
9.40695	-0.05354					49.6521	-0.05354
9.42361	-0.05354					49.7402	-0.05354
9.44028	-0.05354					49.8284	-0.05354
9.45695	-0.05354					49.9166	-0.05354
9.47361	-0.05354					50.0049	-0.05354
9.49028	-0.0535034					50.093	-0.0535034
9.50695	-0.0535034					50.1811	-0.0535034
9.52361	-0.0535034					50.2693	-0.0535034
9.54028	-0.05354					50.3575	-0.05354
9.55695	-0.0535767					50.4457	-0.0535767
9.57361	-0.0535767					50.5339	-0.0535767
9.59028	-0.05354					50.6221	-0.05354
9.60695	-0.0535034					50.7104	-0.0535034
9.62361	-0.0534302					50.7986	-0.0534302
9.64028	-0.0533936					50.8868	-0.0533936
9.65695	-0.0533936					50.975	-0.0533936
9.67361	-0.0533936					51.0633	-0.0533936
9.69028	-0.0533569					51.1515	-0.0533569
9.70695	-0.0533936					51.2397	-0.0533936
9.72361	-0.0533936					51.3279	-0.0533936
9.74028	-0.0533569					51.416	-0.0533569
9.75695	-0.0533203					51.5042	-0.0533203
9.77361	-0.0532471					51.5924	-0.0532471
9.79028	-0.0532104					51.6806	-0.0532104
9.80695	-0.0531738					51.7688	-0.0531738
9.82361	-0.0531372					51.857	-0.0531372
9.84028	-0.0531372					51.9452	-0.0531372
9.85695	-0.0531006					52.0334	-0.0531006
9.87361	-0.053064					52.1217	-0.053064
9.89028	-0.0530273					52.2099	-0.0530273
9.90695	-0.0529907					52.298	-0.0529907
9.92361	-0.0529541					52.3862	-0.0529541
9.94028	-0.0529175					52.4744	-0.0529175
9.95695	-0.0528809					52.5627	-0.0528809
9.97361	-0.0528809					52.6508	-0.0528809
9.99028	-0.0528442					52.739	-0.0528442
10.0069	-0.0528809					52.8273	-0.0528809
10.0236	-0.0528442					52.9154	-0.0528442
10.0403	-0.0528442					53.0036	-0.0528442
10.0569	-0.0528442					53.0918	-0.0528442
10.0736	-0.0528076					53.18	-0.0528076
10.0903	-0.0528442					53.2682	-0.0528442
10.1069	-0.052771					53.3564	-0.052771
10.1236	-0.052771					53.4446	-0.052771
10.1403	-0.052771					53.5328	-0.052771
10.1569	-0.0528076					53.621	-0.0528076
10.1736	-0.0528076					53.7093	-0.0528076
10.1903	-0.0528076					53.7974	-0.0528076
10.2069	-0.0528076					53.8856	-0.0528076
10.2236	-0.0528076					53.9737	-0.0528076
10.2403	-0.0528076					54.0616	-0.0528076
10.2569	-0.0528076					54.1495	-0.0528076
10.2736	-0.0528076					54.2377	-0.0528076
10.2903	-0.0528076					54.3259	-0.0528076
10.3069	-0.0528442					54.414	-0.0528442
10.3236	-0.0528442					54.5022	-0.0528442
10.3403	-0.0528442					54.5905	-0.0528442
10.3569	-0.0528076					54.6787	-0.0528076
10.3736	-0.0528076					54.7669	-0.0528076
10.3903	-0.0528076					54.8551	-0.0528076
10.4069	-0.0528076					54.9434	-0.0528076
10.4236	-0.0528442					55.0316	-0.0528442
10.4403	-0.0528442					55.1198	-0.0528442
10.4569	-0.0528442					55.2079	-0.0528442
10.4736	-0.0528809					55.2961	-0.0528809
10.4903	-0.0529175					55.3843	-0.0529175
10.5069	-0.0529541					55.4725	-0.0529541
10.5236	-0.0529175					55.5607	-0.0529175
10.5403	-0.0529175					55.6489	-0.0529175
10.5569	-0.0529541					55.7371	-0.0529541
10.5736	-0.0529907					55.8253	-0.0529907
10.5903	-0.0530273					55.9134	-0.0530273
10.6069	-0.0530273					56.0016	-0.0530273
10.6236	-0.0530273					56.0898	-0.0530273
10.6403	-0.0530273					56.178	-0.0530273
10.6569	-0.0530273					56.2662	-0.0530273
10.6736	-0.0531006					56.3544	-0.0531006
10.6903	-0.0531372					56.4426	-0.0531372
10.7069	-0.0531738					56.5308	-0.0531738
10.7236	-0.0531738					56.619	-0.0531738
10.7403	-0.0531738					56.7071	-0.0531738
10.7569	-0.0531738					56.7953	-0.0531738
10.7736	-0.0531738					56.8835	-0.0531738
10.7903	-0.0531738					56.9717	-0.0531738
10.8069	-0.0532104					57.0598	-0.0532104
10.8236	-0.0532104					57.148	-0.0532104
10.8403	-0.0532104					57.2361	-0.0532104
10.8569	-0.0532471					57.3243	-0.0532471
10.8736	-0.0532471					57.4125	-0.0532471
10.8903	-0.0533203					57.5007	-0.0533203
10.9069	-0.0533203					57.5889	-0.0533203
10.9236	-0.0533203					57.6771	-0.0533203
10.9403	-0.0532837					57.7653	-0.0532837
10.9569	-0.0533569					57.8535	-0.0533569
10.9736	-0.0533569					57.9417	-0.0533569
10.9903	-0.0533569					58.0299	-0.0533569
11.0069	-0.0533936					58.1181	-0.0533936
11.0236	-0.0533936					58.2064	-0.0533936
11.0403	-0.0534302					58.2945	-0.0534302
11.0569	-0.0534302					58.3827	-0.0534302
11.0736	-0.0534668					58.4709	-0.0534668
11.0903	-0.0534302					58.559	-0.0534302
11.1069	-0.0534668					58.6472	-0.0534668
11.1236	-0.0534668					58.7354	-0.0534668
11.1403	-0.0534302					58.8236	-0.0534302
11.1569	-0.0534302					58.9118	-0.0534302
11.1736	-0.0534302					59.0001	-0.0534302
11.1903	-0.0534668					59.0878	-0.0534668
11.2069	-0.0534668					59.1754	-0.0534668
11.2236	-0.0534302					59.2636	-0.0534302
11.2403	-0.0534668					59.3518	-0.0534668
11.2569	-0.0534668					59.4401	-0.0534668
11.2736	-0.0535034					59.5283	-0.0535034
11.2903	-0.0535034					59.6165	-0.0535034
11.3069	-0.0535034					59.7047	-0.0535034
11.3236	-0.0534668					59.7929	-0.0534668
11.3403	-0.0534668					59.8811	-0.0534668
11.3569	-0.0534668					59.9693	-0.0534668
11.3736	-0.0535034					60.0575	-0.0535034
11.3903	-0.05354					60.1457	-0.05354
11.4069	-0.05354					60.2339	-0.05354
11.4236	-0.05354					60.322	-0.05354
11.4403	-0.0535767					60.4102	-0.0535767
11.4569	-0.0536133					60.4984	-0.0536133
11.4736	-0.0536499					60.5867	-0.0536499
11.4903	-0.0536865					60.6749	-0.0536865
11.5069	-0.0536499					60.763	-0.0536499
11.5236	-0.0536865					60.8512	-0.0536865
11.5403	-0.0536865					60.9394	-0.0536865
11.5569	-0.0536499					61.0276	-0.0536499
11.5736	-0.0536499					61.1158	-0.0536499
11.5903	-0.0536499					61.2039	-0.0536499
11.6069	-0.0536499					61.2921	-0.0536499
11.6236	-0.0536499					61.3803	-0.0536499
11.6403	-0.0536499					61.4685	-0.0536499
11.6569	-0.0536865					61.5567	-0.0536865
11.6736	-0.0536865					61.6449	-0.0536865
11.6903	-0.0536865					61.7331	-0.0536865
11.7069	-0.0537231					61.8213	-0.0537231
11.7236	-0.0537598					61.9095	-0.0537598
11.7403	-0.0537964					61.9977	-0.0537964
11.7569	-0.053833					62.0859	-0.053833
11.7736	-0.0538696					62.1741	-0.0538696
11.7903	-0.0538696					62.2623	-0.0538696
11.8069	-0.0538696					62.3505	-0.0538696
11.8236	-0.0539063					62.4388	-0.0539063
11.8403	-0.0539429					62.527	-0.0539429
11.8569	-0.0539063					62.6152	-0.0539063
11.8736	-0.0539063					62.7034	-0.0539063
11.8903	-0.0539063					62.7916	-0.0539063
11.9069	-0.0539063					62.8799	-0.0539063
11.9236	-0.0539063					62.9681	-0.0539063
11.9403	-0.0539429					63.0563	-0.0539429
11.9569	-0.0539429					63.1445	-0.0539429
11.9736	-0.0539795					63.2327	-0.0539795
11.9903	-0.0540161					63.3209	-0.0540161
12.0069	-0.0540161					63.4091	-0.0540161
12.0236	-0.0540527					63.4973	-0.0540527
12.0403	-0.0540527					63.5854	-0.0540527
12.0569	-0.0540527					63.6736	-0.0540527
12.0736	-0.0540527					63.7618	-0.0540527
12.0903	-0.0540527					63.85	-0.0540527
12.1069	-0.0540527					63.9383	-0.0540527
12.1236	-0.0540527					64.0265	-0.0540527
12.1403	-0.0540161					64.1147	-0.0540161
12.1569	-0.0540527					64.2029	-0.0540527
12.1736	-0.0540894					64.2911	-0.0540894
12.1903	-0.0540894					64.3793	-0.0540894
12.2069	-0.0540894					64.4675	-0.0540894
12.2236	-0.0540894					64.5556	-0.0540894
12.2403	-0.0540527					64.6438	-0.0540527
12.2569	-0.0540894					64.732	-0.0540894
12.2736	-0.054126					64.8202	-0.054126
12.2903	-0.0541992					64.9084	-0.0541992
12.3069	-0.0541992					64.9965	-0.0541992
12.3236	-0.0542358					65.0847	-0.0542358
12.3403	-0.0542725					65.1729	-0.0542725
12.3569	-0.0542725					65.2611	-0.0542725
12.3736	-0.0542358					65.3493	-0.0542358
12.3903	-0.0542358					65.4374	-0.0542358
12.4069	-0.0542725					65.5256	-0.0542725
12.4236	-0.0542725					65.6138	-0.0542725
12.4403	-0.0542358					65.702	-0.0542358
12.4569	-0.0542725					65.7902	-0.0542725
12.4736	-0.0542358					65.8783	-0.0542358
12.4903	-0.0542725					65.9665	-0.0542725
12.5069	-0.0542725					66.0548	-0.0542725
12.5236	-0.0542358					66.143	-0.0542358
12.5403	-0.0542725					66.2312	-0.0542725
12.5569	-0.0542725					66.3193	-0.0542725
12.5736	-0.0542725					66.4074	-0.0542725
12.5903	-0.0543091					66.4957	-0.0543091
12.6069	-0.0543091					66.5838	-0.0543091
12.6236	-0.0543091					66.672	-0.0543091
12.6403	-0.0543091					66.7602	-0.0543091
12.6569	-0.0543457					66.8483	-0.0543457
12.6736	-0.0543457					66.9365	-0.0543457
12.6903	-0.0543823					67.0246	-0.0543823
12.7069	-0.0543457					67.1128	-0.0543457
12.7236	-0.0543457					67.201	-0.0543457
12.7403	-0.0543091					67.2891	-0.0543091
12.7569	-0.0543457					67.3773	-0.0543457
12.7736	-0.0543457					67.4654	-0.0543457
12.7903	-0.0543823					67.5536	-0.0543823
12.8069	-0.0544189					67.6419	-0.0544189
12.8236	-0.0544189					67.7301	-0.0544189
12.8403	-0.0543823					67.8182	-0.0543823
12.8569	-0.0544189					67.9064	-0.0544189
12.8736	-0.0543823					67.9946	-0.0543823
12.8903	-0.0544189					68.0828	-0.0544189
12.9069	-0.0544189					68.171	-0.0544189
12.9236	-0.0544189					68.2592	-0.0544189
12.9403	-0.0544189					68.3474	-0.0544189
12.9569	-0.0544189					68.4356	-0.0544189
12.9736	-0.0544556					68.5238	-0.0544556
12.9903	-0.0544189					68.6119	-0.0544189
13.0069	-0.0544189					68.7001	-0.0544189
13.0236	-0.0544189					68.7883	-0.0544189
13.0403	-0.0544556					68.8765	-0.0544556
13.0569	-0.0544922					68.9647	-0.0544922
13.0736	-0.0544922					69.0529	-0.0544922
13.0903	-0.0545288					69.1411	-0.0545288
13.1069	-0.0545654					69.2292	-0.0545654
13.1236	-0.0545654					69.3174	-0.0545654
13.1403	-0.0545654					69.4056	-0.0545654
13.1569	-0.0546021					69.4938	-0.0546021
13.1736	-0.0546021					69.582	-0.0546021
13.1903	-0.0546021					69.6702	-0.0546021
13.2069	-0.0546387					69.7584	-0.0546387
13.2236	-0.0546387					69.8465	-0.0546387
13.2403	-0.0547119					69.9347	-0.0547119
13.2569	-0.0546753					70.0229	-0.0546753
13.2736	-0.0546753					70.1111	-0.0546753
13.2903	-0.0547119					70.1993	-0.0547119
13.3069	-0.0547485					70.2875	-0.0547485
13.3236	-0.0547485					70.3757	-0.0547485
13.3403	-0.0547485					70.4639	-0.0547485
13.3569	-0.0547485					70.552	-0.0547485
13.3736	-0.0547852					70.6402	-0.0547852
13.3903	-0.0547852					70.7284	-0.0547852
13.4069	-0.0547852					70.8165	-0.0547852
13.4236	-0.0547485					70.9047	-0.0547485
13.4403	-0.0547852					70.9929	-0.0547852
13.4569	-0.0547852					71.081	-0.0547852
13.4736	-0.0547852					71.1692	-0.0547852
13.4903	-0.0548218					71.2574	-0.0548218
13.5069	-0.0548218					71.3457	-0.0548218
13.5236	-0.0548584					71.4339	-0.0548584
13.5403	-0.054895					71.522	-0.054895
13.5569	-0.0549316					71.6102	-0.0549316
13.5736	-0.0549316					71.6984	-0.0549316
13.5903	-0.054895					71.7866	-0.054895
13.6069	-0.0548584					71.8748	-0.0548584
13.6236	-0.0548584					71.963	-0.0548584
13.6403	-0.0548584					72.0512	-0.0548584
13.6569	-0.0548584					72.1395	-0.0548584
13.6736	-0.054895					72.2277	-0.054895
13.6903	-0.054895					72.3158	-0.054895
13.7069	-0.054895					72.404	-0.054895
13.7236	-0.054895					72.4922	-0.054895
13.7403	-0.0549316					72.5804	-0.0549316
13.7569	-0.0549316					72.6686	-0.0549316
13.7736	-0.0549683					72.7568	-0.0549683
13.7903	-0.0549683					72.845	-0.0549683
13.8069	-0.0549683					72.9332	-0.0549683
13.8236	-0.0549683					73.0214	-0.0549683
13.8403	-0.0549683					73.1096	-0.0549683
13.8569	-0.0549316					73.1977	-0.0549316
13.8736	-0.0549316					73.2859	-0.0549316
13.8903	-0.0549316					73.3741	-0.0549316
13.9069	-0.0549316					73.4623	-0.0549316
13.9236	-0.0550049					73.5505	-0.0550049
13.9403	-0.0550415					73.6387	-0.0550415
13.9569	-0.0550781					73.7269	-0.0550781
13.9736	-0.0551147					73.8151	-0.0551147
13.9903	-0.0551147					73.9032	-0.0551147
14.0069	-0.0551514					73.9914	-0.0551514
14.0236	-0.055188					74.0796	-0.055188
14.0403	-0.0552246					74.1678	-0.0552246
14.0569	-0.0552246					74.256	-0.0552246
14.0736	-0.0552246					74.3442	-0.0552246
14.0903	-0.0552246					74.4323	-0.0552246
14.1069	-0.0552612					74.5205	-0.0552612
14.1236	-0.0552246					74.6087	-0.0552246
14.1403	-0.0552246					74.6969	-0.0552246
14.1569	-0.055188					74.7851	-0.055188
14.1736	-0.055188					74.8733	-0.055188
14.1903	-0.055188					74.9615	-0.055188
14.2069	-0.055188					75.0497	-0.055188
14.2236	-0.055188					75.1379	-0.055188
14.2403	-0.0552246					75.2261	-0.0552246
14.2569	-0.0552246					75.3142	-0.0552246
14.2736	-0.0552246					75.4024	-0.0552246
14.2903	-0.0552246					75.4905	-0.0552246
14.3069	-0.0552246					75.5787	-0.0552246
14.3236	-0.055188					75.6669	-0.055188
14.3403	-0.055188					75.7551	-0.055188
14.3569	-0.055188					75.8433	-0.055188
14.3736	-0.055188					75.9315	-0.055188
14.3903	-0.055188					76.0197	-0.055188
14.4069	-0.055188					76.1078	-0.055188
14.4236	-0.0551514					76.196	-0.0551514
14.4403	-0.0551514					76.2842	-0.0551514
14.4569	-0.0551514					76.3723	-0.0551514
14.4736	-0.0551147					76.4605	-0.0551147
14.4903	-0.0551147					76.5487	-0.0551147
14.5069	-0.0550781					76.6369	-0.0550781
14.5236	-0.0551147					76.7251	-0.0551147
14.5403	-0.0551147					76.8132	-0.0551147
14.5569	-0.0551147					76.9014	-0.0551147
14.5736	-0.0551147					76.9896	-0.0551147
14.5903	-0.0551147					77.0778	-0.0551147
14.6069	-0.0551147					77.166	-0.0551147
14.6236	-0.0551147					77.2542	-0.0551147
14.6403	-0.0551147					77.3423	-0.0551147
14.6569	-0.0551147					77.4305	-0.0551147
14.6736	-0.0551147					77.5187	-0.0551147
14.6903	-0.0551147					77.6069	-0.0551147
14.7069	-0.0551147					77.6951	-0.0551147
14.7236	-0.0551147					77.7833	-0.0551147
14.7403	-0.0551514					77.8715	-0.0551514
14.7569	-0.0551147					77.9597	-0.0551147
14.7736	-0.0550781					78.0479	-0.0550781
14.7903	-0.0550781					78.1361	-0.0550781
14.8069	-0.0550781					78.2243	-0.0550781
14.8236	-0.0550781					78.3126	-0.0550781
14.8403	-0.0550781					78.4007	-0.0550781
14.8569	-0.0550781					78.4889	-0.0550781
14.8736	-0.0550781					78.5771	-0.0550781
14.8903	-0.0550781					78.6653	-0.0550781
14.9069	-0.0551147					78.7534	-0.0551147
14.9236	-0.0551514					78.8416	-0.0551514
14.9403	-0.055188					78.9298	-0.055188
14.9569	-0.055188					79.018	-0.055188
14.9736	-0.0552246					79.1062	-0.0552246
14.9903	-0.0552246					79.1944	-0.0552246
15.0069	-0.0552612					79.2826	-0.0552612
15.0236	-0.0552612					79.3708	-0.0552612
15.0403	-0.0552246					79.459	-0.0552246
15.0569	-0.0552246					79.5471	-0.0552246
15.0736	-0.0552246					79.6353	-0.0552246
15.0903	-0.055188					79.7235	-0.055188
15.1069	-0.055188					79.8118	-0.055188
15.1236	-0.055188					79.9	-0.055188

## Sheet: Fig3c
Times	Charge	Times	Charge	Times	Charge	Times	Charge	Times	Charge	Times	Charge	Times	Charge	Times	Charge	Times	Charge
min	Q	min	Q	min	Q	min	Constructed Q	min	Constructed Q	min	Constructed Q	min	Constructed Q	min	Constructed Q	min	Constructed Q
	-100 mA/cm2		-200 mA/cm2		-400 mA/cm2		-100 mA/cm2		-200 mA/cm2		-400 mA/cm2		-100 mA/cm2		-200 mA/cm2		-400 mA/cm2
0.0236124	0	0.022713	0	0.0236014	0	0.0833333	-0.10514	0.0833333	0.212333	0.0833333	1.05484	0.08333	1.13111	0.08333	2.5343	0.08333	3.10503
0.040279	0.0882568	0.0393796	0.176376	0.0402681	0.352585	0.166667	1.39902	0.166667	1.62302	0.166667	2.92877	0.16667	1.64584	0.16667	2.87335	0.16667	4.90358
0.0569457	0.176422	0.0560463	0.352646	0.0569348	0.705078	0.25	1.72841	0.25	2.29543	0.25	4.53124	0.25	2.44737	0.25	4.12618	0.25	7.17001
0.0736124	0.264557	0.072713	0.528885	0.0736014	1.05756	0.333333	2.20653	0.333333	3.15415	0.333333	6.40625	0.33333	3.55457	0.33333	5.04034	0.33333	9.33691
0.090279	0.352707	0.0893796	0.705704	0.0902681	1.41002	0.416667	2.85193	0.416667	4.14813	0.416667	8.20659	0.41667	4.40965	0.41667	6.05004	0.41667	11.6542
0.106946	0.440872	0.106046	0.882523	0.106935	1.76251	0.5	3.31959	0.5	5.22025	0.5	10.148	0.5	5.43848	0.5	7.45178	0.5	13.3977
0.123612	0.529022	0.122713	1.05881	0.123601	2.11507	0.583333	3.85957	0.583333	6.08254	0.583333	11.8228	0.58333	6.53957	0.58333	8.39467	0.58333	16.2909
0.140279	0.617203	0.13938	1.23512	0.140268	2.46762	0.666667	4.37109	0.666667	7.03756	0.666667	13.593	0.66667	6.85695	0.66667	9.1439	0.66667	18.7207
0.156946	0.705383	0.156046	1.41139	0.156935	2.8199	0.75	4.90709	0.75	8.03991	0.75	15.2255	0.75	7.94813	0.75	10.6182	0.75	21.33
0.173612	0.793533	0.172713	1.58769	0.173601	3.17218	0.833333	5.41504	0.833333	8.88446	0.833333	16.8409	0.83333	8.98273	0.83333	11.8725	0.83333	24.106
0.190279	0.881699	0.18938	1.76399	0.190268	3.52469	0.916667	5.95558	0.916667	9.79821	0.916667	18.3835	0.91667	9.24438	0.91667	13.526	0.91667	26.3837
0.206946	0.969879	0.206046	1.94026	0.206935	3.87718	1	6.51913	1	10.7113	1	19.9564	1	9.63536	1	14.8061	1	28.8378
0.223612	1.05806	0.222713	2.11655	0.223601	4.22972	1.08333	7.03934	1.08333	11.5325	1.08333	21.6424	1.08333	10.2837	1.08333	16.0151	1.08333	31.1725
0.240279	1.14624	0.23938	2.29285	0.240268	4.58229	1.16667	7.54217	1.16667	12.3753	1.16667	23.2544	1.16667	10.9163	1.16667	17.61	1.16667	33.2842
0.256946	1.23441	0.256046	2.46918	0.256935	4.9348	1.25	8.07037	1.25	13.1636	1.25	24.7209	1.25	11.3623	1.25	18.7739	1.25	34.8644
0.273612	1.32257	0.272713	2.64548	0.273601	5.28728	1.33333	8.57777	1.33333	14.032	1.33333	26.2964	1.33333	12.1894	1.33333	19.3534	1.33333	36.2214
0.290279	1.41075	0.28938	2.82173	0.290268	5.63979	1.41667	9.09925	1.41667	14.8291	1.41667	27.9257	1.41667	12.2927	1.41667	20.3588	1.41667	37.6468
0.306946	1.49893	0.306046	2.99799	0.306935	5.99231	1.5	9.60535	1.5	15.6821	1.5	29.6349	1.5	12.4432	1.5	21.3117	1.5	39.178
0.323612	1.58711	0.322713	3.17429	0.323601	6.34482	1.58333	10.1293	1.58333	16.4496	1.58333	31.2703	1.58333	12.8936	1.58333	22.0452	1.58333	40.4525
0.340279	1.67528	0.33938	3.3506	0.340268	6.69733	1.66667	10.6219	1.66667	17.2532	1.66667	32.9664	1.66667	13.5884	1.66667	23.2941	1.66667	42.0603
0.356946	1.76344	0.356046	3.52687	0.356935	7.04987	1.75	11.0753	1.75	18.0366	1.75	34.7525	1.75	14.9441	1.75	24.4311	1.75	43.1779
0.373612	1.85162	0.372713	3.70317	0.373601	7.40237	1.83333	11.588	1.83333	18.8474	1.83333	36.508	1.83333	15.9232	1.83333	25.6231	1.83333	44.1097
0.390279	1.93979	0.38938	3.87949	0.390268	7.75488	1.91667	12.0481	1.91667	19.6592	1.91667	38.4223	1.91667	16.7764	1.91667	26.3358	1.91667	44.9478
0.406946	2.02795	0.406046	4.05577	0.406935	8.10742	2	12.5673	2	20.4619	2	40.2593	2	17.4583	2	27.2097	2	45.9249
0.423612	2.11617	0.422713	4.23206	0.423601	8.45995	2.08333	13.0041	2.08333	21.2135	2.08333	42.0377	2.08333	18.3928	2.08333	28.0127	2.08333	47.392
0.440279	2.20438	0.43938	4.40836	0.440268	8.81252	2.16667	13.4992	2.16667	21.9964	2.16667	43.9452	2.16667	19.0832	2.16667	28.5605	2.16667	49.1307
0.456946	2.29257	0.456046	4.58466	0.456935	9.1651	2.25	13.9675	2.25	22.7348	2.25	45.6052	2.25	19.2883	2.25	29.8356	2.25	50.9587
0.473612	2.38089	0.472713	4.76091	0.473601	9.51762	2.33333	14.4402	2.33333	23.4676	2.33333	47.3509	2.33333	20.0305	2.33333	30.8572	2.33333	51.9514
0.490279	2.46922	0.48938	4.93719	0.490268	9.87015	2.41667	14.9491	2.41667	24.2089	2.41667	49.0913	2.41667	20.5036	2.41667	31.7581	2.41667	53.3487
0.506946	2.55742	0.506046	5.11351	0.506935	10.2227	2.5	15.3295	2.5	24.9441	2.5	50.8614	2.5	21.4136	2.5	32.8035	2.5	54.4997
0.523612	2.6456	0.522713	5.28983	0.523601	10.5752	2.58333	15.7804	2.58333	25.67	2.58333	52.6226	2.58333	21.9093	2.58333	33.5485	2.58333	55.6444
0.540279	2.7338	0.53938	5.46613	0.540268	10.9277	2.66667	16.2373	2.66667	26.4232	2.66667	54.321	2.66667	22.5481	2.66667	34.3641	2.66667	56.4441
0.556946	2.82196	0.556046	5.64243	0.556935	11.2803	2.75	16.6995	2.75	27.178	2.75	55.3226	2.75	23.1412	2.75	35.1328	2.75	57.4552
0.573612	2.91014	0.572713	5.81873	0.573601	11.6328	2.83333	17.1954	2.83333	27.9941	2.83333	57.5768	2.83333	23.8058	2.83333	36.1935	2.83333	59.0284
0.590279	2.99835	0.58938	5.99501	0.590268	11.9853	2.91667	17.5876	2.91667	28.8249	2.91667	59.4293	2.91667	24.3934	2.91667	36.5452	2.91667	60.3519
0.606946	3.08653	0.606046	6.17128	0.606935	12.3378	3	18.0137	3	29.6502	3	61.0688	3	24.8936	3	36.937	3	61.0752
0.623612	3.17471	0.622713	6.34753	0.623601	12.6903	3.08333	18.4193	3.08333	30.4931	3.08333	62.7549	3.08333	24.7294	3.08333	37.1956	3.08333	62.6524
0.640279	3.26294	0.63938	6.5238	0.640268	13.0428	3.16667	18.8616	3.16667	31.3718	3.16667	64.4316	3.16667	25.203	3.16667	37.4225	3.16667	64.0125
0.656946	3.35117	0.656046	6.70009	0.656935	13.3952	3.25	19.3082	3.25	32.2003	3.25	65.9923	3.25	25.6085	3.25	37.6541	3.25	65.2454
0.673612	3.43935	0.672713	6.87637	0.673601	13.7478	3.33333	19.7282	3.33333	33.0927	3.33333	67.5621	3.33333	26.1136	3.33333	37.7592	3.33333	65.9949
0.690279	3.52753	0.68938	7.05269	0.690268	14.1003	3.41667	20.122	3.41667	33.9982	3.41667	69.2214	3.41667	26.5898	3.41667	38.4327	3.41667	67.0818
0.706946	3.61572	0.706046	7.22902	0.706935	14.4528	3.5	20.5776	3.5	34.896	3.5	70.9788	3.5	26.6348	3.5	39.0668	3.5	68.2467
0.723612	3.70389	0.722713	7.40532	0.723601	14.8053	3.58333	21.0325	3.58333	35.7469	3.58333	72.6519	3.58333	26.7241	3.58333	39.3014	3.58333	69.2425
0.740279	3.79202	0.73938	7.58159	0.740268	15.1578	3.66667	21.4698	3.66667	36.6457	3.66667	74.2636	3.66667	26.6523	3.66667	39.2938	3.66667	69.8534
0.756946	3.8802	0.756046	7.75786	0.756935	15.5103	3.75	21.8733	3.75	37.491	3.75	75.8204	3.75	27.1914	3.75	39.2649	3.75	69.8297
0.773612	3.96841	0.772713	7.93414	0.773601	15.8629	3.83333	22.3245	3.83333	38.3749	3.83333	77.5083	3.83333	26.9738	3.83333	39.5073	3.83333	69.7598
0.790279	4.05659	0.78938	8.1104	0.790268	16.2155	3.91667	19.2119	3.91667	39.2974	3.91667	78.9297	3.91667	27.793	3.91667	39.8801	3.91667	69.1816
0.806946	4.14476	0.806046	8.28667	0.806935	16.568	4	22.7926	4	40.1233	--	--	4	30.9911	4	40.2917
0.823612	4.23296	0.822713	8.46297	0.823601	16.9205	4.08333	23.2356	4.08333	41.0338	--	--	4.08333	31.4625	4.08333	40.8776
0.840279	4.32115	0.83938	8.63927	0.840268	17.273	4.16667	23.4987	4.16667	41.9547	--	--	4.16667	31.567	4.16667	41.4174
0.856946	4.40936	0.856046	8.81558	0.856935	17.6255	4.25	21.4936	4.25	42.7875	--	--	4.25	28.8768	4.25	41.9249
0.873612	4.49754	0.872713	8.99193	0.873601	17.978	4.33333	24.7842	4.33333	43.6422	--	--	4.33333	28.7775	4.33333	42.5909
0.890279	4.58566	0.88938	9.16826	0.890268	18.3306	4.41667	25.1875	4.41667	44.5242	--	--	4.41667	29.0426	4.41667	43.3104
0.906946	4.67383	0.906046	9.34453	0.906935	18.6831	4.5	25.5729	4.5	45.2415	--	--	4.5	29.239	4.5	44.254
0.923612	4.76199	0.922713	9.5208	0.923601	19.0357	4.58333	25.9909	4.58333	46.4272	--	--	4.58333	29.3505	4.58333	45.4873
0.940279	4.85017	0.93938	9.6971	0.940268	19.3882	4.66667	26.4183	4.66667	47.4591	--	--	4.66667	29.5377	4.66667	46.6352
0.956946	4.9384	0.956046	9.8734	0.956935	19.7408	4.75	26.7728	4.75	48.5102	--	--	4.75	30.0606	4.75	47.3016
0.973612	5.02658	0.972713	10.0497	0.973601	20.0933	4.83333	27.1736	4.83333	49.5754	--	--	4.83333	30.6246	4.83333	47.6964
0.990279	5.11475	0.98938	10.226	0.990268	20.4457	4.91667	27.5562	4.91667	50.6158	--	--	4.91667	30.3407	4.91667	48.2348
1.00695	5.20294	1.00605	10.4023	1.00693	20.7983	5	27.9444	5	51.6056	--	--	5	29.9072	5	49.5432
1.02361	5.29111	1.02271	10.5786	1.0236	21.1508	5.08333	28.3498	5.08333	52.6812	--	--	5.08333	29.9361	5.08333	49.763
1.04028	5.3793	1.03938	10.7548	1.04027	21.5034	5.16667	28.7473	5.16667	53.7443	--	--	5.16667	29.2549	5.16667	50
1.05695	5.46753	1.05605	10.9311	1.05693	21.8559	5.25	29.1225	5.25	54.7753	--	--	5.25	29.6794	5.25	49.8892
1.07361	5.55574	1.07271	11.1074	1.0736	22.2084	5.33333	29.4695	5.33333	55.8086	--	--	5.33333	29.8772	5.33333	50.5296
1.09028	5.64395	1.08938	11.2837	1.09027	22.5609	5.41667	29.8461	5.41667	56.8032	--	--	5.41667	30.0701	5.41667	50.9457
1.10695	5.73215	1.10605	11.46	1.10693	22.9134	5.5	30.2109	5.5	57.7892	--	--	5.5	30.3629	5.5	51.4133
1.12361	5.82034	1.12271	11.6363	1.1236	23.266	5.58333	30.5745	5.58333	58.7517	--	--	5.58333	31.3627	5.58333	51.6549
1.14028	5.90854	1.13938	11.8126	1.14027	23.6186	5.66667	30.9162	5.66667	59.6734	--	--	5.66667	32.2536	5.66667	52.2973
1.15695	5.99673	1.15605	11.9889	1.15693	23.9711	5.75	31.3323	5.75	60.5987	--	--	5.75	32.2043	5.75	52.6275
1.17361	6.08495	1.17271	12.1652	1.1736	24.3237	5.83333	31.6486	5.83333	61.5607	--	--	5.83333	32.8306	5.83333	53.2462
1.19028	6.17316	1.18938	12.3414	1.19027	24.6762	5.91667	31.9866	5.91667	62.3393	--	--	5.91667	33.0279	5.91667	53.8098
1.20695	6.26134	1.20605	12.5177	1.20693	25.0287	6	32.3778	6	63.2641	--	--	6	33.0829	6	54.3511
1.22361	6.3495	1.22271	12.694	1.2236	25.3812	6.08333	32.6999	6.08333	64.1243	--	--	6.08333	34.2511	6.08333	55.2186
1.24028	6.43768	1.23938	12.8703	1.24027	25.7337	6.16667	33.0557	6.16667	64.9854	--	--	6.16667	34.7049	6.16667	56.0948
1.25695	6.52588	1.25605	13.0466	1.25693	26.0863	6.25	33.4509	6.25	65.782	--	--	6.25	34.0035	6.25	57.2223
1.27361	6.61411	1.27271	13.2229	1.2736	26.4388	6.33333	33.7731	6.33333	66.5539	--	--	6.33333	33.6642	6.33333	58.4
1.29028	6.7023	1.28938	13.3992	1.29027	26.7914	6.41667	34.124	6.41667	67.3008	--	--	6.41667	33.5859	6.41667	59.234
1.30695	6.79044	1.30605	13.5755	1.30693	27.1439	6.5	34.4689	6.5	68.0764	--	--	6.5	33.3884	6.5	59.9099
1.32361	6.8786	1.32271	13.7518	1.3236	27.4964	6.58333	34.8384	6.58333	68.8495	--	--	6.58333	33.6711	6.58333	61.1609
1.34028	6.96678	1.33938	13.928	1.34027	27.8489	6.66667	35.1724	6.66667	69.701	--	--	6.66667	33.4815	6.66667	62.2401
1.35695	7.05498	1.35605	14.1043	1.35693	28.2014	6.75	35.5198	6.75	70.3543	--	--	6.75	33.4519	6.75	62.9964
1.37361	7.14317	1.37271	14.2806	1.3736	28.5539	6.83333	35.8296	6.83333	71.1124	--	--	6.83333	33.1043	6.83333	63.6577
1.39028	7.23138	1.38938	14.4569	1.39027	28.9064	6.91667	36.2102	6.91667	71.9343	--	--	6.91667	33.0255	6.91667	64.2222
1.40695	7.31961	1.40605	14.6332	1.40693	29.2589	7	36.5836	7	72.6264	--	--	7	32.9063	7	64.4236
1.42361	7.40787	1.42271	14.8094	1.4236	29.6115	7.08333	36.878	7.08333	73.4083	--	--	7.08333	32.9858	7.08333	65.0327
1.44028	7.49614	1.43938	14.9858	1.44027	29.9643	7.16667	37.2387	7.16667	74.1306	--	--	7.16667	33.0986	7.16667	65.7378
1.45695	7.58435	1.45605	15.1626	1.45693	30.317	7.25	37.5226	7.25	74.74	--	--	7.25	33.1239	7.25	66.7077
1.47361	7.67253	1.47271	15.3394	1.4736	30.6695	7.33333	37.8349	7.33333	75.4434	--	--	7.33333	33.8933	7.33333	67.8845
1.49028	7.76073	1.48938	15.5157	1.49027	31.0221	7.41667	38.1541	7.41667	76.1636	--	--	7.41667	33.993	7.41667	68.2047
1.50695	7.84892	1.50605	15.692	1.50693	31.3746	7.5	38.5079	7.5	76.8898	--	--	7.5	33.5186	7.5	68.1248
1.52361	7.93709	1.52271	15.8683	1.5236	31.7271	7.58333	38.7946	7.58333	77.6554	--	--	7.58333	33.6739	7.58333	67.9128
1.54028	8.02528	1.53938	16.0446	1.54027	32.0796	7.66667	39.1387	7.66667	78.3487	--	--	7.66667	33.7628	7.66667	67.7687
1.55695	8.11349	1.55605	16.2209	1.55693	32.4321	7.75	39.4151	7.75	79.037	--	--	7.75	34.2006	7.75	67.1106
1.57361	8.20168	1.57271	16.3971	1.5736	32.7846	7.83333	39.7358	--		--	--	7.83333	34.5979
1.59028	8.28983	1.58938	16.5734	1.59027	33.1371	7.91667	40.0444	--		--	--	7.91667	35.1204
1.60695	8.37801	1.60605	16.7497	1.60693	33.4896	8	40.303	--		--	--	8	36.7365
1.62361	8.4662	1.62271	16.9259	1.6236	33.8421	8.08333	40.5527	--		--	--	8.08333	37.7432
1.64028	8.5544	1.63938	17.1022	1.64027	34.1946	8.16667	40.8238	--		--		8.16667	38.816
1.65695	8.64253	1.65605	17.2784	1.65693	34.5471	8.25	41.1554	--		--		8.25	39.4006
1.67361	8.73065	1.67271	17.4546	1.6736	34.8996	8.33333	41.4289	--		--		8.33333	40.1074
1.69028	8.81885	1.68938	17.6309	1.69027	35.2521	8.41667	41.7042	--		--		8.41667	40.8601
1.70695	8.90707	1.70605	17.8072	1.70693	35.6042	8.5	42.0324	--		--		8.5	41.2207
1.72361	8.9953	1.72271	17.9834	1.7236	35.9564	8.58333	42.3368	--		--		8.58333	41.7589
1.74028	9.08351	1.73938	18.1597	1.74027	36.3089	8.66667	42.6057	--		--		8.66667	41.8541
1.75695	9.17172	1.75605	18.3359	1.75693	36.6614	8.75	42.9149	--		--		8.75	41.7158
1.77361	9.25992	1.77271	18.5122	1.7736	37.014	8.83333	43.2391	--		--		8.83333	42.4728
1.79028	9.3481	1.78938	18.6885	1.79027	37.3665	8.91667	43.5208	--		--		8.91667	42.5694
1.80695	9.43629	1.80605	18.8648	1.80693	37.719	9	43.8231	--		--		9	42.9346
1.82361	9.52451	1.82271	19.0411	1.8236	38.0716	9.08333	44.1528	--		--		9.08333	42.9452
1.84028	9.61269	1.83938	19.2173	1.84027	38.4241	9.16667	44.4308	--		--		9.16667	43.0815
1.85695	9.70088	1.85605	19.3936	1.85693	38.7767	9.25	44.7441	--		--		9.25	43.543
1.87361	9.78914	1.87271	19.5699	1.8736	39.1292	9.33333	44.9939	--		--		9.33333	44.4518
1.89028	9.87737	1.88938	19.7462	1.89027	39.4816	9.41667	45.3017	--		--		9.41667	44.7876
1.90695	9.96556	1.90605	19.9225	1.90693	39.8341	9.5	45.5271	--		--		9.5	45.0305
1.92361	10.0538	1.92271	20.0988	1.9236	40.1866	9.58333	45.8723	--		--		9.58333	45.2844
1.94028	10.142	1.93938	20.275	1.94027	40.5391	9.66667	46.1358	--		--		9.66667	45.7559
1.95695	10.2301	1.95605	20.4513	1.95693	40.8916	9.75	46.4104	--		--		9.75	45.8066
1.97361	10.3183	1.97271	20.6277	1.9736	41.2441	9.83333	46.7598	--		--		9.83333	45.9149
1.99028	10.4065	1.98938	20.804	1.99027	41.5966	9.91667	47.0369	--		--		9.91667	46.1156
2.00695	10.4947	2.00605	20.9802	2.00693	41.9495	10	47.3896	--		--		10	45.9909
2.02361	10.5829	2.02271	21.1565	2.0236	42.3024	10.0833	47.7406	--		--		10.0833	45.7956
2.04028	10.6711	2.03938	21.3328	2.04027	42.655	10.1667	48.0616	--		--		10.1667	45.4011
2.05695	10.7593	2.05605	21.5091	2.05693	43.0076	10.25	48.3882	--		--		10.25	45.2778
2.07361	10.8475	2.07271	21.6855	2.0736	43.3601	10.3333	48.6751	--		--		10.3333	45.3303
2.09028	10.9357	2.08938	21.8618	2.09027	43.7127	10.4167	49.0043	--		--		10.4167	44.947
2.10695	11.0239	2.10605	22.0381	2.10693	44.0652	10.5	49.3507	--		--		10.5	44.2142
2.12361	11.1121	2.12271	22.2144	2.1236	44.4177	10.5833	49.6298	--		--		10.5833	44.3692
2.14028	11.2003	2.13938	22.3906	2.14027	44.7702	10.6667	49.9548	--		--		10.6667	44.9434
2.15695	11.2885	2.15605	22.5668	2.15693	45.1227	10.75	50.2157	--		--		10.75	44.8265
2.17361	11.3767	2.17271	22.7431	2.1736	45.4752	10.8333	50.5653	--		--		10.8333	45.249
2.19028	11.4648	2.18938	22.9193	2.19027	45.8277	10.9167	50.7981	--	--	--		10.9167	45.3225
2.20695	11.553	2.20605	23.0956	2.20693	46.1802	11	51.0753	--	--	--		11	45.7626
2.22361	11.6412	2.22271	23.2719	2.2236	46.5328	11.0833	51.3913	--	--	--		11.0833	46.1222
2.24028	11.7294	2.23938	23.4482	2.24027	46.8853	11.1667	51.6642	--	--	--		11.1667	46.0431
2.25695	11.8175	2.25605	23.6245	2.25693	47.2379	11.25	52.0139	--	--	--		11.25	46.1581
2.27361	11.9057	2.27271	23.8007	2.2736	47.5904	11.3333	52.2479	--	--	--		11.3333	46.5338
2.29028	11.9939	2.28938	23.977	2.29027	47.9429	11.4167	52.468	--	--	--		11.4167	47.4129
2.30695	12.082	2.30605	24.1533	2.30693	48.2954	11.5	52.7991	--	--	--		11.5	47.7396
2.32361	12.1702	2.32271	24.3296	2.3236	48.648	11.5833	53.0217	--	--	--		11.5833	48.3358
2.34028	12.2584	2.33938	24.5059	2.34027	49.0005	11.6667	53.2983	--	--	--		11.6667	48.7602
2.35695	12.3465	2.35605	24.6821	2.35693	49.353	11.75	53.5889	--	--	--		11.75	48.5947
2.37361	12.4347	2.37271	24.8584	2.3736	49.7056	11.8333	53.8262	--	--	--		11.8333	48.8182
2.39028	12.5229	2.38938	25.0347	2.39027	50.0585	11.9167	54.1608	--	--	--		11.9167	48.9909
2.40695	12.6111	2.40605	25.2125	2.40693	50.4113	12	54.4475	--	--	--		12	49.4633
2.42361	12.6993	2.42271	25.3903	2.4236	50.7636	12.0833	54.7472	--	--	--		12.0833	49.7968
2.44028	12.7875	2.43938	25.5666	2.44027	51.1161	12.1667	55.0053	--	--	--		12.1667	49.8515
2.45695	12.8757	2.45605	25.7429	2.45693	51.4686	12.25	55.2212	--	--	--		12.25	50.2816
2.47361	12.9639	2.47271	25.9191	2.4736	51.8211	12.3333	55.4771	--	--	--		12.3333	50.9521
2.49028	13.0521	2.48938	26.0954	2.49027	52.1736	12.4167	55.7799	--	--	--		12.4167	51.6137
2.50695	13.1402	2.50605	26.2717	2.50693	52.5261	12.5	56.0421	--	--	--		12.5	51.7155
2.52361	13.2285	2.52271	26.4479	2.5236	52.8786	12.5833	56.3279	--	--	--		12.5833	51.3541
2.54028	13.3167	2.53938	26.6241	2.54027	53.2312	12.6667	56.628	--	--	--		12.6667	51.4951
2.55695	13.4049	2.55605	26.8004	2.55693	53.5837	12.75	56.8528	--	--	--		12.75	51.8033
2.57361	13.4931	2.57271	26.9766	2.5736	53.9362	12.8333	57.1015	--	--	--		12.8333	52.2026
2.59028	13.5813	2.58938	27.1529	2.59027	54.2887	12.9167	57.4149	--	--	--		12.9167	52.4488
2.60695	13.6694	2.60605	27.3292	2.60693	54.6413	13	57.6816	--	--	--		13	52.3538
2.62361	13.7577	2.62271	27.5055	2.6236	54.9938	13.0833	57.9883	--	--	--		13.0833	52.527
2.64028	13.8459	2.63938	27.6819	2.64027	55.3463	13.1667	58.2781	--	--	--		13.1667	52.0007
2.65695	13.9341	2.65605	27.8582	2.65693	55.6988	13.25	58.5695	--	--	--		13.25	51.9984
2.67361	14.0223	2.67271	28.0345	2.6736	56.0514	13.3333	58.86	--	--	--		13.3333	51.9091
2.69028	14.1104	2.68938	28.2108	2.69027	56.4038	13.4167	59.13	--	--	--		13.4167	52.2027
2.70695	14.1986	2.70605	28.3871	2.70693	56.7562	13.5	59.3841	--	--	--		13.5	52.2229
2.72361	14.2868	2.72271	28.5634	2.7236	57.1086	13.5833	59.6861	--	--	--		13.5833	52.1827
2.74028	14.3751	2.73938	28.7397	2.74027	57.4608	13.6667	59.9393	--	--	--		13.6667	52.6419
2.75695	14.4633	2.75605	28.916	2.75693	57.8132	13.75	60.178	--	--	--		13.75	52.9714
2.77361	14.5515	2.77271	29.0922	2.7736	58.1657	13.8333	60.4808	--	--	--		13.8333	53.1001
2.79028	14.6397	2.78938	29.2685	2.79027	58.5182	13.9167	60.7818	--	--	--		13.9167	53.3917
2.80695	14.7279	2.80605	29.4448	2.80693	58.8708	14	61.0225	--	--	--		14	53.4557
2.82361	14.8161	2.82271	29.6211	2.8236	59.2233	14.0833	61.3283	--	--	--		14.0833	53.8526
2.84028	14.9043	2.83938	29.7974	2.84027	59.5758	14.1667	61.5554	--	--	--		14.1667	54.245
2.85695	14.9924	2.85605	29.9737	2.85693	59.9284	14.25	61.8387	--	--	--		14.25	54.5796
2.87361	15.0806	2.87271	30.15	2.8736	60.2809	14.3333	62.1253	--	--	--		14.3333	54.6468
2.89028	15.1687	2.88938	30.3262	2.89027	60.6335	14.4167	62.4005	--	--	--		14.4167	55.1418
2.90695	15.2569	2.90605	30.5025	2.90693	60.986	14.5	62.6072	--	--	--		14.5	56.056
2.92361	15.3451	2.92271	30.6788	2.9236	61.3385	14.5833	62.8754	--	--	--		14.5833	56.3908
2.94028	15.4333	2.93938	30.855	2.94027	61.6911	14.6667	63.0968	--	--	--		14.6667	56.9468
2.95695	15.5215	2.95605	31.0313	2.95693	62.0437	14.75	63.4151	--	--	--		14.75	57.4758
2.97361	15.6098	2.97271	31.2075	2.9736	62.3961	14.8333	63.654	--	--	--		14.8333	57.6667
2.99028	15.698	2.98938	31.3836	2.99027	62.7487	14.9167	63.932	--	--	--		14.9167	58.2292
3.00695	15.7862	3.00605	31.5599	3.00693	63.1012	15	64.1039	--	--	--		15	58.536
3.02361	15.8744	3.02271	31.7362	3.0236	63.4537	15.0833	64.4228	--	--	--		15.0833	58.8756
3.04028	15.9626	3.03938	31.9125	3.04027	63.8062	15.1667	64.698	--	--	--		15.1667	59.3873
3.05695	16.0508	3.05605	32.0888	3.05693	64.1588	15.25	65.0029	--	--	--		15.25	59.0791
3.07361	16.1389	3.07271	32.2651	3.0736	64.5113	--		--	--	--
3.09028	16.2271	3.08938	32.4414	3.09027	64.8638	--	--	--	--	--
3.10695	16.3154	3.10605	32.6176	3.10693	65.2164	--	--	--	--	--
3.12361	16.4036	3.12271	32.7939	3.1236	65.5689	--	--	--	--	--
3.14028	16.4918	3.13938	32.9702	3.14027	65.9214	--	--	--	--	--
3.15695	16.58	3.15605	33.1465	3.15693	66.2739	--	--	--	--	--
3.17361	16.6682	3.17271	33.3228	3.1736	66.6264	--	--	--	--	--
3.19028	16.7564	3.18938	33.499	3.19027	66.9789	--	--	--	--	--
3.20695	16.8445	3.20605	33.6753	3.20693	67.3314	--	--	--	--	--
3.22361	16.9327	3.22271	33.8516	3.2236	67.6838	--	--	--	--	--
3.24028	17.0209	3.23938	34.0279	3.24027	68.0363	--	--	--	--	--
3.25695	17.1091	3.25605	34.2042	3.25693	68.3889	--	--	--	--	--
3.27361	17.1973	3.27271	34.3806	3.2736	68.7414	--	--	--	--	--
3.29028	17.2855	3.28938	34.5569	3.29027	69.0939	--	--	--	--	--
3.30695	17.3737	3.30605	34.7332	3.30693	69.4464	--	--	--	--	--
3.32361	17.4619	3.32271	34.9094	3.3236	69.7989	--	--	--	--	--
3.34028	17.5501	3.33938	35.0858	3.34027	70.1514	--	--	--	--	--
3.35695	17.6383	3.35605	35.2621	3.35693	70.5038	--	--	--	--	--
3.37361	17.7265	3.37271	35.4384	3.3736	70.8563	--	--	--	--	--
3.39028	17.8147	3.38938	35.6147	3.39027	71.2088	--	--	--	--	--
3.40695	17.9029	3.40605	35.791	3.40693	71.5614	--	--	--	--	--
3.42361	17.991	3.42271	35.9673	3.4236	71.9139	--	--	--	--	--
3.44028	18.0792	3.43938	36.1435	3.44027	72.2664	--	--	--	--	--
3.45695	18.1674	3.45605	36.3198	3.45693	72.6189	--	--	--	--	--
3.47361	18.2556	3.47271	36.4961	3.4736	72.9714	--	--	--	--	--
3.49028	18.3437	3.48938	36.6724	3.49027	73.324	--	--	--	--	--
3.50695	18.4319	3.50605	36.8487	3.50693	73.6765	--	--	--	--	--
3.52361	18.52	3.52271	37.025	3.5236	74.029	--	--	--	--	--
3.54028	18.6082	3.53938	37.2013	3.54027	74.3815	--	--	--	--	--
3.55695	18.6964	3.55605	37.3775	3.55693	74.734	--	--	--	--	--
3.57361	18.7846	3.57271	37.5538	3.5736	75.0864	--	--	--	--	--
3.59028	18.8728	3.58938	37.7301	3.59027	75.4389	--	--	--	--	--
3.60695	18.9609	3.60605	37.9063	3.60693	75.7915	--	--	--	--	--
3.62361	19.0491	3.62271	38.0826	3.6236	76.144	--	--	--	--	--
3.64028	19.1373	3.63938	38.2589	3.64027	76.4965	--	--	--	--	--
3.65695	19.2255	3.65605	38.4352	3.65693	76.849	--	--	--	--	--
3.67361	19.3137	3.67271	38.6115	3.6736	77.2016	--	--	--	--	--
3.69028	19.4019	3.68938	38.7877	3.69027	77.554	--	--	--	--	--
3.70695	19.4901	3.70605	38.964	3.70693	77.9065	--	--	--	--	--
3.72361	19.5783	3.72271	39.1403	3.7236	78.2591	--	--	--	--	--
3.74028	19.6665	3.73938	39.3166	3.74027	78.6116	--	--	--	--	--
3.75695	19.7547	3.75605	39.4929	3.75693	78.9642	--	--	--	--	--
3.77361	19.8428	3.77271	39.6691	3.7736	79.3167	--	--	--	--	--
3.79028	19.931	3.78938	39.8454	3.79027	79.6692	--	--	--	--	--
3.80695	20.0192	3.80605	40.0216		--	--	--	--	--	--
3.82361	20.1074	3.82271	40.1979		--	--	--	--	--	--
3.84028	20.1956	3.83938	40.3742		--	--	--	--	--	--
3.85695	20.2838	3.85605	40.5505		--	--	--	--	--	--
3.87361	20.372	3.87271	40.7267		--	--	--	--	--	--
3.89028	20.4603	3.88938	40.903		--	--	--	--	--	--
3.90695	20.5485	3.90605	41.0794		--	--	--	--	--	--
3.92361	20.6367	3.92271	41.2558		--	--	--	--	--	--
3.94028	20.7248	3.93938	41.432		--	--	--	--	--	--
3.95695	20.813	3.95605	41.6083		--	--	--	--	--	--
3.97361	20.9013	3.97271	41.7845		--	--	--	--	--	--
3.99028	20.9895	3.98938	41.9608		--	--	--	--	--	--
4.00695	21.0778	4.00605	42.1371		--	--	--	--	--	--
4.02361	21.1659	4.02271	42.3134		--	--	--	--	--	--
4.04028	21.2541	4.03938	42.4897		--	--	--	--	--	--
4.05695	21.3422	4.05605	42.666		--	--	--	--	--	--
4.07361	21.4304	4.07271	42.8423		--	--	--	--	--	--
4.09028	21.5186	4.08938	43.0185		--	--	--	--	--	--
4.10695	21.6069	4.10605	43.1948		--	--	--	--	--	--
4.12361	21.6951	4.12271	43.3711		--	--	--	--	--	--
4.14028	21.7833	4.13938	43.5474		--	--	--	--	--	--
4.15695	21.8715	4.15605	43.7237		--	--	--	--	--	--
4.17361	21.9596	4.17271	43.9		--	--	--	--	--	--
4.19028	22.0478	4.18938	44.0763		--	--	--	--	--	--
4.20695	22.136	4.20605	44.2526		--	--	--	--	--	--
4.22361	22.2242	4.22271	44.4289		--	--	--	--	--	--
4.24028	22.3124	4.23938	44.6052		--	--	--	--	--	--
4.25695	22.4006	4.25605	44.7815		--	--	--	--	--	--
4.27361	22.4888	4.27271	44.9578		--	--	--	--	--	--
4.29028	22.577	4.28938	45.134		--	--	--	--	--	--
4.30695	22.6652	4.30605	45.3103		--	--	--	--	--	--
4.32361	22.7534	4.32271	45.4866		--	--	--	--	--	--
4.34028	22.8416	4.33938	45.6629		--	--	--	--	--	--
4.35695	22.9297	4.35605	45.8391		--	--	--	--	--	--
4.37361	23.0179	4.37271	46.0154		--	--	--	--	--	--
4.39028	23.1061	4.38938	46.1917		--	--	--	--	--	--
4.40695	23.1943	4.40605	46.3681		--	--	--	--	--	--
4.42361	23.2825	4.42271	46.5444		--	--	--	--	--	--
4.44028	23.3707	4.43938	46.7206		--	--	--	--	--	--
4.45695	23.4588	4.45605	46.8969		--	--	--	--	--	--
4.47361	23.547	4.47271	47.0732		--	--	--	--	--	--
4.49028	23.6352	4.48938	47.2495		--	--	--	--	--	--
4.50695	23.7234	4.50605	47.4257		--	--	--	--	--	--
4.52361	23.8116	4.52271	47.6021		--	--	--	--	--	--
4.54028	23.8998	4.53938	47.7784		--	--	--	--	--	--
4.55695	23.988	4.55605	47.9547		--	--	--	--	--	--
4.57361	24.0762	4.57271	48.131		--	--	--	--	--	--
4.59028	24.1643	4.58938	48.3073		--	--	--	--	--	--
4.60695	24.2525	4.60605	48.4836		--	--	--	--	--	--
4.62361	24.3407	4.62271	48.6599		--	--	--	--	--	--
4.64028	24.4289	4.63938	48.8362		--	--	--	--	--	--
4.65695	24.5171	4.65605	49.0125		--	--	--	--	--	--
4.67361	24.6053	4.67271	49.1888		--	--	--	--	--	--
4.69028	24.6935	4.68938	49.3651		--	--	--	--	--	--
4.70695	24.7817	4.70605	49.5414		--	--	--	--	--	--
4.72361	24.8699	4.72271	49.7178		--	--	--	--	--	--
4.74028	24.9581	4.73938	49.894		--	--	--	--	--	--
4.75695	25.0464	4.75605	50.0703		--	--	--	--	--	--
4.77361	25.1346	4.77271	50.2466		--	--	--	--	--	--
4.79028	25.2229	4.78938	50.4229		--	--	--	--	--	--
4.80695	25.3111	4.80605	50.5992		--	--	--	--	--	--
4.82361	25.3993	4.82271	50.7755		--	--	--	--	--	--
4.84028	25.4875	4.83938	50.9518		--	--	--	--	--	--
4.85695	25.5757	4.85605	51.1281		--	--	--	--	--	--
4.87361	25.6638	4.87271	51.3044		--	--	--	--	--	--
4.89028	25.752	4.88938	51.4807		--	--	--	--	--	--
4.90695	25.8402	4.90605	51.6569		--	--	--	--	--	--
4.92361	25.9284	4.92271	51.8332		--	--	--	--	--	--
4.94028	26.0166	4.93938	52.0095		--	--	--	--	--	--
4.95695	26.1048	4.95605	52.1857		--	--	--	--	--	--
4.97361	26.193	4.97271	52.362		--	--	--	--	--	--
4.99028	26.2812	4.98938	52.5382		--	--	--	--	--	--
5.00695	26.3694	5.00605	52.7145		--	--	--	--	--	--
5.02361	26.4576	5.02271	52.8908		--	--	--	--	--	--
5.04028	26.5457	5.03938	53.0671		--	--	--	--	--	--
5.05695	26.6342	5.05605	53.2434		--	--	--	--	--	--
5.07361	26.7226	5.07271	53.4197		--	--	--	--	--	--
5.09028	26.8108	5.08938	53.596		--	--	--	--	--	--
5.10695	26.899	5.10605	53.7723		--	--	--	--	--	--
5.12361	26.9872	5.12271	53.9486		--	--	--	--	--	--
5.14028	27.0753	5.13938	54.1249		--	--	--	--	--	--
5.15695	27.1636	5.15605	54.3012		--	--	--	--	--	--
5.17361	27.2518	5.17271	54.4776		--	--	--	--	--	--
5.19028	27.34	5.18938	54.6539		--	--	--	--	--	--
5.20695	27.4282	5.20605	54.8302		--	--	--	--	--	--
5.22361	27.5164	5.22271	55.0065		--	--	--	--	--	--
5.24028	27.6047	5.23938	55.1828		--	--	--	--	--	--
5.25695	27.6929	5.25605	55.3591		--	--	--	--	--	--
5.27361	27.7811	5.27271	55.5354		--	--	--	--	--	--
5.29028	27.8693	5.28938	55.7117		--	--	--	--	--	--
5.30695	27.9575	5.30605	55.8879		--	--	--	--	--	--
5.32361	28.0457	5.32271	56.0642		--	--	--	--	--	--
5.34028	28.1339	5.33938	56.2405		--	--	--	--	--	--
5.35695	28.2222	5.35605	56.4165		--	--	--	--	--	--
5.37361	28.3103	5.37271	56.5925		--	--	--	--	--	--
5.39028	28.3985	5.38938	56.7688		--	--	--	--	--	--
5.40695	28.4867	5.40605	56.9451		--	--	--	--	--	--
5.42361	28.5749	5.42271	57.1214		--	--	--	--	--	--
5.44028	28.6631	5.43938	57.2977		--	--	--	--	--	--
5.45695	28.7512	5.45605	57.4741		--	--	--	--	--	--
5.47361	28.8394	5.47271	57.6504		--	--	--	--	--	--
5.49028	28.9276	5.48938	57.8267		--	--	--	--	--	--
5.50695	29.0158	5.50605	58.0029		--	--	--	--	--	--
5.52361	29.104	5.52271	58.1792		--	--	--	--	--	--
5.54028	29.1922	5.53938	58.3556		--	--	--	--	--	--
5.55695	29.2804	5.55605	58.5319		--	--	--	--	--	--
5.57361	29.3686	5.57271	58.7082		--	--	--	--	--	--
5.59028	29.4568	5.58938	58.8845		--	--	--	--	--	--
5.60695	29.5449	5.60605	59.0608		--	--	--	--	--	--
5.62361	29.6331	5.62271	59.2371		--	--	--	--	--	--
5.64028	29.7213	5.63938	59.4134		--	--	--	--	--	--
5.65695	29.8095	5.65605	59.5897		--	--	--	--	--	--
5.67361	29.8977	5.67271	59.766		--	--	--	--	--	--
5.69028	29.9859	5.68938	59.9423		--	--	--	--	--	--
5.70695	30.0741	5.70605	60.1185		--	--	--	--	--	--
5.72361	30.1623	5.72271	60.2948		--	--	--	--	--	--
5.74028	30.2505	5.73938	60.4711		--	--	--	--	--	--
5.75695	30.3387	5.75605	60.6473		--	--	--	--	--	--
5.77361	30.4269	5.77271	60.8236		--	--	--	--	--	--
5.79028	30.515	5.78938	60.9999		--	--	--	--	--	--
5.80695	30.6032	5.80605	61.1762		--	--	--	--	--	--
5.82361	30.6915	5.82271	61.3524		--	--	--	--	--	--
5.84028	30.7797	5.83938	61.5288		--	--	--	--	--	--
5.85695	30.8679	5.85605	61.7051		--	--	--	--	--	--
5.87361	30.956	5.87271	61.8813		--	--	--	--	--	--
5.89028	31.0442	5.88938	62.0576		--	--	--	--	--	--
5.90695	31.1324	5.90605	62.2339		--	--	--	--	--	--
5.92361	31.2206	5.92271	62.4102		--	--	--	--	--	--
5.94028	31.3084	5.93938	62.5865		--	--	--	--	--	--
5.95695	31.3962	5.95605	62.7628		--	--	--	--	--	--
5.97361	31.4844	5.97271	62.9391		--	--	--	--	--	--
5.99028	31.5726	5.98938	63.1153		--	--	--	--	--	--
6.00695	31.6608	6.00605	63.2916		--	--	--	--	--	--
6.02361	31.749	6.02271	63.4679		--	--	--	--	--	--
6.04028	31.8371	6.03938	63.6442		--	--	--	--	--	--
6.05695	31.9253	6.05605	63.8205		--	--	--	--	--	--
6.07361	32.0135	6.07271	63.9968		--	--	--	--	--	--
6.09028	32.1016	6.08938	64.173		--	--	--	--	--	--
6.10695	32.1898	6.10605	64.3493		--	--	--	--	--	--
6.12361	32.2779	6.12271	64.5256		--	--	--	--	--	--
6.14028	32.3661	6.13938	64.7018		--	--	--	--	--	--
6.15695	32.4543	6.15605	64.8781		--	--		--		--
6.17361	32.5425	6.17271	65.0543		--
6.19028	32.6307	6.18938	65.2306		--
6.20695	32.7189	6.20605	65.4068		--
6.22361	32.8071	6.22271	65.5831		--
6.24028	32.8953	6.23938	65.7594		--
6.25695	32.9834	6.25605	65.9357		--
6.27361	33.0715	6.27271	66.1119		--
6.29028	33.1596	6.28938	66.2881		--
6.30695	33.2478	6.30605	66.4644		--
6.32361	33.3359	6.32271	66.6406		--
6.34028	33.4241	6.33938	66.8169		--
6.35695	33.5123	6.35605	66.9931		--
6.37361	33.6005	6.37271	67.1695		--
6.39028	33.6886	6.38938	67.3458		--
6.40695	33.7768	6.40605	67.5225		--
6.42361	33.865	6.42271	67.6992		--
6.44028	33.9532	6.43938	67.8754		--
6.45695	34.0414	6.45605	68.0517		--
6.47361	34.1297	6.47271	68.228		--
6.49028	34.2179	6.48938	68.4042		--
6.50695	34.306	6.50605	68.5805		--
6.52361	34.3942	6.52271	68.7568		--
6.54028	34.4824	6.53938	68.9331		--
6.55695	34.5706	6.55605	69.1094		--
6.57361	34.6588	6.57271	69.2856		--
6.59028	34.747	6.58938	69.4619		--
6.60695	34.8353	6.60605	69.6382		--
6.62361	34.9235	6.62271	69.8145		--
6.64028	35.0117	6.63938	69.9908		--
6.65695	35.0999	6.65605	70.167		--
6.67361	35.1881	6.67271	70.3433		--
6.69028	35.2763	6.68938	70.5195		--
6.70695	35.3644	6.70605	70.6958		--
6.72361	35.4525	6.72271	70.8721		--
6.74028	35.5412	6.73938	71.0484		--
6.75695	35.6298	6.75605	71.2246		--
6.77361	35.718	6.77271	71.4009		--
6.79028	35.8062	6.78938	71.5772		--
6.80695	35.8944	6.80605	71.7535		--
6.82361	35.9826	6.82271	71.9297		--
6.84028	36.0707	6.83938	72.106		--
6.85695	36.1589	6.85605	72.2822		--
6.87361	36.2471	6.87271	72.4586		--
6.89028	36.3353	6.88938	72.6349		--
6.90695	36.4235	6.90605	72.8112		--
6.92361	36.5117	6.92271	72.9875		--
6.94028	36.5999	6.93938	73.1638		--
6.95695	36.6881	6.95605	73.3401		--
6.97361	36.7763	6.97271	73.5163		--
6.99028	36.8644	6.98938	73.6926		--
7.00695	36.9526	7.00605	73.8689		--
7.02361	37.0408	7.02271	74.0452		--
7.04028	37.129	7.03938	74.2215		--
7.05695	37.2172	7.05605	74.3977		--
7.07361	37.3054	7.07271	74.5739		--
7.09028	37.3936	7.08938	74.75		--
7.10695	37.4818	7.10605	74.926		--
7.12361	37.5699	7.12271	75.1023		--
7.14028	37.6581	7.13938	75.2786		--
7.15695	37.7463	7.15605	75.4549		--
7.17361	37.8345	7.17271	75.6312		--
7.19028	37.9227	7.18938	75.8074		--
7.20695	38.0109	7.20605	75.9836		--
7.22361	38.0992	7.22271	76.1599		--
7.24028	38.1874	7.23938	76.3362		--
7.25695	38.2756	7.25605	76.5125		--
7.27361	38.3638	7.27271	76.6888		--
7.29028	38.452	7.28938	76.8651		--
7.30695	38.5403	7.30605	77.0414		--
7.32361	38.6285	7.32271	77.2176		--
7.34028	38.7167	7.33938	77.3939		--
7.35695	38.8049	7.35605	77.5702		--
7.37361	38.8931	7.37271	77.7465		--
7.39028	38.9812	7.38938	77.9228		--
7.40695	39.0695	7.40605	78.0991		--
7.42361	39.1577	7.42271	78.2753		--
7.44028	39.2459	7.43938	78.4516		--
7.45695	39.3341	7.45605	78.6279		--
7.47361	39.4223	7.47271	78.8041		--
7.49028	39.5106	7.48938	78.9803		--
7.50695	39.5988	7.50605	79.1566		--
7.52361	39.687	7.52271	79.3329		--
7.54028	39.7751	7.53938	79.5092		--
7.55695	39.8633	7.55605	79.6854		--
7.57361	39.9515	7.57271	79.8617		--
7.59028	40.0398		--		--
7.60695	40.128		--		--
7.62361	40.2162		--		--
7.64028	40.3044		--		--
7.65695	40.3926		--		--
7.67361	40.4808		--		--
7.69028	40.5691		--		--
7.70695	40.6573		--		--
7.72361	40.7455		--		--
7.74028	40.8337		--		--
7.75695	40.9219		--		--
7.77361	41.0101		--		--
7.79028	41.0983		--		--
7.80695	41.1864		--		--
7.82361	41.2747		--		--
7.84028	41.3629		--		--
7.85695	41.4511		--		--
7.87361	41.5393		--		--
7.89028	41.6275		--		--
7.90695	41.7158		--		--
7.92361	41.804		--		--
7.94028	41.8922		--		--
7.95695	41.9803		--		--
7.97361	42.0685		--		--
7.99028	42.1567		--		--
8.00695	42.2449		--		--
8.02361	42.3331		--		--
8.04028	42.4213		--		--
8.05695	42.5096		--		--
8.07361	42.5975		--		--
8.09028	42.6854		--		--
8.10695	42.7735		--		--
8.12361	42.8617		--		--
8.14028	42.9499		--		--
8.15695	43.0381		--		--
8.17361	43.1263		--		--
8.19028	43.2145		--		--
8.20695	43.3027		--		--
8.22361	43.3909		--		--
8.24028	43.479		--		--
8.25695	43.5672		--		--
8.27361	43.6554		--		--
8.29028	43.7436		--		--
8.30695	43.8318		--		--
8.32361	43.92		--		--
8.34028	44.0082		--		--
8.35695	44.0964		--		--
8.37361	44.1846		--		--
8.39028	44.2728		--		--
8.40695	44.361		--		--
8.42361	44.4492		--		--
8.44028	44.5375		--		--
8.45695	44.6256		--		--
8.47361	44.7138		--		--
8.49028	44.8021		--		--
8.50695	44.8903		--		--
8.52361	44.9784		--		--
8.54028	45.0666		--		--
8.55695	45.1548		--		--
8.57361	45.243		--		--
8.59028	45.3313		--		--
8.60695	45.4194		--		--
8.62361	45.5076		--		--
8.64028	45.5958		--		--
8.65695	45.684		--		--
8.67361	45.7722		--		--
8.69028	45.8604		--		--
8.70695	45.9487		--		--
8.72361	46.0368		--		--
8.74028	46.1251		--		--
8.75695	46.2133		--		--
8.77361	46.3015		--		--
8.79028	46.3897		--		--
8.80695	46.4779		--		--
8.82361	46.5661		--		--
8.84028	46.6543		--		--
8.85695	46.7425		--		--
8.87361	46.8307		--		--
8.89028	46.9189		--		--
8.90695	47.007		--		--
8.92361	47.0952		--		--
8.94028	47.1834		--		--
8.95695	47.2717		--		--
8.97361	47.3598		--		--
8.99028	47.448		--		--
9.00695	47.5362		--		--
9.02361	47.6244		--		--
9.04028	47.7126		--		--
9.05695	47.8008		--		--
9.07361	47.889		--		--
9.09028	47.9772		--		--
9.10695	48.0654		--		--
9.12361	48.1536		--		--
9.14028	48.2417		--		--
9.15695	48.3296		--		--
9.17361	48.4174		--		--
9.19028	48.5056		--		--
9.20695	48.5938		--		--
9.22361	48.6821		--		--
9.24028	48.7702		--		--
9.25695	48.8584		--		--
9.27361	48.9466		--		--
9.29028	49.0348		--		--
9.30695	49.123		--		--
9.32361	49.2111		--		--
9.34028	49.2993		--		--
9.35695	49.3875		--		--
9.37361	49.4756		--		--
9.39028	49.5639		--		--
9.40695	49.6521		--		--
9.42361	49.7402		--		--
9.44028	49.8284		--		--
9.45695	49.9166		--		--
9.47361	50.0049		--		--
9.49028	50.093		--		--
9.50695	50.1811		--		--
9.52361	50.2693		--		--
9.54028	50.3575		--		--
9.55695	50.4457		--		--
9.57361	50.5339		--		--
9.59028	50.6221		--		--
9.60695	50.7104		--		--
9.62361	50.7986		--		--
9.64028	50.8868		--		--
9.65695	50.975		--		--
9.67361	51.0633		--		--
9.69028	51.1515		--		--
9.70695	51.2397		--		--
9.72361	51.3279		--		--
9.74028	51.416		--		--
9.75695	51.5042		--		--
9.77361	51.5924		--		--
9.79028	51.6806		--		--
9.80695	51.7688		--		--
9.82361	51.857		--		--
9.84028	51.9452		--		--
9.85695	52.0334		--		--
9.87361	52.1217		--		--
9.89028	52.2099		--		--
9.90695	52.298		--		--
9.92361	52.3862		--		--
9.94028	52.4744		--		--
9.95695	52.5627		--		--
9.97361	52.6508		--		--
9.99028	52.739		--		--
10.0069	52.8273		--		--
10.0236	52.9154		--		--
10.0403	53.0036		--		--
10.0569	53.0918		--		--
10.0736	53.18		--		--
10.0903	53.2682		--		--
10.1069	53.3564		--		--
10.1236	53.4446		--		--
10.1403	53.5328		--		--
10.1569	53.621		--		--
10.1736	53.7093		--		--
10.1903	53.7974		--		--
10.2069	53.8856		--		--
10.2236	53.9737		--		--
10.2403	54.0616		--		--
10.2569	54.1495		--		--
10.2736	54.2377		--		--
10.2903	54.3259		--		--
10.3069	54.414		--		--
10.3236	54.5022		--		--
10.3403	54.5905		--		--
10.3569	54.6787		--		--
10.3736	54.7669		--		--
10.3903	54.8551		--		--
10.4069	54.9434		--		--
10.4236	55.0316		--		--
10.4403	55.1198		--		--
10.4569	55.2079		--		--
10.4736	55.2961		--		--
10.4903	55.3843		--		--
10.5069	55.4725		--		--
10.5236	55.5607		--		--
10.5403	55.6489		--		--
10.5569	55.7371		--		--
10.5736	55.8253		--		--
10.5903	55.9134		--		--
10.6069	56.0016		--		--
10.6236	56.0898		--		--
10.6403	56.178		--		--
10.6569	56.2662		--		--
10.6736	56.3544		--		--
10.6903	56.4426		--		--
10.7069	56.5308		--		--
10.7236	56.619		--		--
10.7403	56.7071		--		--
10.7569	56.7953		--		--
10.7736	56.8835		--		--
10.7903	56.9717		--		--
10.8069	57.0598		--		--
10.8236	57.148		--		--
10.8403	57.2361		--		--
10.8569	57.3243		--		--
10.8736	57.4125		--		--
10.8903	57.5007		--		--
10.9069	57.5889		--		--
10.9236	57.6771		--		--
10.9403	57.7653		--		--
10.9569	57.8535		--		--
10.9736	57.9417		--		--
10.9903	58.0299		--		--
11.0069	58.1181		--		--
11.0236	58.2064		--		--
11.0403	58.2945		--		--
11.0569	58.3827		--		--
11.0736	58.4709		--		--
11.0903	58.559		--		--
11.1069	58.6472		--		--
11.1236	58.7354		--		--
11.1403	58.8236		--		--
11.1569	58.9118		--		--
11.1736	59.0001		--		--
11.1903	59.0878		--		--
11.2069	59.1754		--		--
11.2236	59.2636		--		--
11.2403	59.3518		--		--
11.2569	59.4401		--		--
11.2736	59.5283		--		--
11.2903	59.6165		--		--
11.3069	59.7047		--		--
11.3236	59.7929		--		--
11.3403	59.8811		--		--
11.3569	59.9693		--		--
11.3736	60.0575		--		--
11.3903	60.1457		--		--
11.4069	60.2339		--		--
11.4236	60.322		--		--
11.4403	60.4102		--		--
11.4569	60.4984		--		--
11.4736	60.5867		--		--
11.4903	60.6749		--		--
11.5069	60.763		--		--
11.5236	60.8512		--		--
11.5403	60.9394		--		--
11.5569	61.0276		--		--
11.5736	61.1158		--		--
11.5903	61.2039		--		--
11.6069	61.2921		--		--
11.6236	61.3803		--		--
11.6403	61.4685		--		--
11.6569	61.5567		--		--
11.6736	61.6449		--		--
11.6903	61.7331		--		--
11.7069	61.8213		--		--
11.7236	61.9095		--		--
11.7403	61.9977		--		--
11.7569	62.0859		--		--
11.7736	62.1741		--		--
11.7903	62.2623		--		--
11.8069	62.3505		--		--
11.8236	62.4388		--		--
11.8403	62.527		--		--
11.8569	62.6152		--		--
11.8736	62.7034		--		--
11.8903	62.7916		--		--
11.9069	62.8799		--		--
11.9236	62.9681		--		--
11.9403	63.0563		--		--
11.9569	63.1445		--		--
11.9736	63.2327		--		--
11.9903	63.3209		--		--
12.0069	63.4091		--		--
12.0236	63.4973		--		--
12.0403	63.5854		--		--
12.0569	63.6736		--		--
12.0736	63.7618		--		--
12.0903	63.85		--		--
12.1069	63.9383		--		--
12.1236	64.0265		--		--
12.1403	64.1147		--		--
12.1569	64.2029		--		--
12.1736	64.2911		--		--
12.1903	64.3793		--		--
12.2069	64.4675		--		--
12.2236	64.5556		--		--
12.2403	64.6438		--		--
12.2569	64.732		--		--
12.2736	64.8202		--		--
12.2903	64.9084		--		--
12.3069	64.9965		--		--
12.3236	65.0847		--		--
12.3403	65.1729		--		--
12.3569	65.2611		--		--
12.3736	65.3493		--		--
12.3903	65.4374		--		--
12.4069	65.5256		--		--
12.4236	65.6138		--		--
12.4403	65.702		--		--
12.4569	65.7902		--		--
12.4736	65.8783		--		--
12.4903	65.9665		--		--
12.5069	66.0548		--		--
12.5236	66.143		--		--
12.5403	66.2312		--		--
12.5569	66.3193		--		--
12.5736	66.4074		--		--
12.5903	66.4957		--		--
12.6069	66.5838		--		--
12.6236	66.672		--		--
12.6403	66.7602		--		--
12.6569	66.8483		--		--
12.6736	66.9365		--		--
12.6903	67.0246		--		--
12.7069	67.1128		--		--
12.7236	67.201		--		--
12.7403	67.2891		--		--
12.7569	67.3773		--		--
12.7736	67.4654		--		--
12.7903	67.5536		--		--
12.8069	67.6419		--		--
12.8236	67.7301		--		--
12.8403	67.8182		--		--
12.8569	67.9064		--		--
12.8736	67.9946		--		--
12.8903	68.0828		--		--
12.9069	68.171		--		--
12.9236	68.2592		--		--
12.9403	68.3474		--		--
12.9569	68.4356		--		--
12.9736	68.5238		--		--
12.9903	68.6119		--		--
13.0069	68.7001		--		--
13.0236	68.7883		--		--
13.0403	68.8765		--		--
13.0569	68.9647		--		--
13.0736	69.0529		--		--
13.0903	69.1411		--		--
13.1069	69.2292		--		--
13.1236	69.3174		--		--
13.1403	69.4056		--		--
13.1569	69.4938		--		--
13.1736	69.582		--		--
13.1903	69.6702		--		--
13.2069	69.7584		--		--
13.2236	69.8465		--		--
13.2403	69.9347		--		--
13.2569	70.0229		--		--
13.2736	70.1111		--		--
13.2903	70.1993		--		--
13.3069	70.2875		--		--
13.3236	70.3757		--		--
13.3403	70.4639		--		--
13.3569	70.552		--		--
13.3736	70.6402		--		--
13.3903	70.7284		--		--
13.4069	70.8165		--		--
13.4236	70.9047		--		--
13.4403	70.9929		--		--
13.4569	71.081		--		--
13.4736	71.1692		--		--
13.4903	71.2574		--		--
13.5069	71.3457		--		--
13.5236	71.4339		--		--
13.5403	71.522		--		--
13.5569	71.6102		--		--
13.5736	71.6984		--		--
13.5903	71.7866		--		--
13.6069	71.8748		--		--
13.6236	71.963		--		--
13.6403	72.0512		--		--
13.6569	72.1395		--		--
13.6736	72.2277		--		--
13.6903	72.3158		--		--
13.7069	72.404		--		--
13.7236	72.4922		--		--
13.7403	72.5804		--		--
13.7569	72.6686		--		--
13.7736	72.7568		--		--
13.7903	72.845		--		--
13.8069	72.9332		--		--
13.8236	73.0214		--		--
13.8403	73.1096		--		--
13.8569	73.1977		--		--
13.8736	73.2859		--		--
13.8903	73.3741		--		--
13.9069	73.4623		--		--
13.9236	73.5505		--		--
13.9403	73.6387		--		--
13.9569	73.7269		--		--
13.9736	73.8151		--		--
13.9903	73.9032		--		--
14.0069	73.9914		--		--
14.0236	74.0796		--		--
14.0403	74.1678		--		--
14.0569	74.256		--		--
14.0736	74.3442		--		--
14.0903	74.4323		--		--
14.1069	74.5205		--		--
14.1236	74.6087		--		--
14.1403	74.6969		--		--
14.1569	74.7851		--		--
14.1736	74.8733		--		--
14.1903	74.9615		--		--
14.2069	75.0497		--		--
14.2236	75.1379		--		--
14.2403	75.2261		--		--
14.2569	75.3142		--		--
14.2736	75.4024		--		--
14.2903	75.4905		--		--
14.3069	75.5787		--		--
14.3236	75.6669		--		--
14.3403	75.7551		--		--
14.3569	75.8433		--		--
14.3736	75.9315		--		--
14.3903	76.0197		--		--
14.4069	76.1078		--		--
14.4236	76.196		--		--
14.4403	76.2842		--		--
14.4569	76.3723		--		--
14.4736	76.4605		--		--
14.4903	76.5487		--		--
14.5069	76.6369		--		--
14.5236	76.7251		--		--
14.5403	76.8132		--		--
14.5569	76.9014		--		--
14.5736	76.9896		--		--
14.5903	77.0778		--		--
14.6069	77.166		--		--
14.6236	77.2542		--		--
14.6403	77.3423		--		--
14.6569	77.4305		--		--
14.6736	77.5187		--		--
14.6903	77.6069		--		--
14.7069	77.6951		--		--
14.7236	77.7833		--		--
14.7403	77.8715		--		--
14.7569	77.9597		--		--
14.7736	78.0479		--		--
14.7903	78.1361		--		--
14.8069	78.2243		--		--
14.8236	78.3126		--		--
14.8403	78.4007		--		--
14.8569	78.4889		--		--
14.8736	78.5771		--		--
14.8903	78.6653		--		--
14.9069	78.7534		--		--
14.9236	78.8416		--		--
14.9403	78.9298		--		--
14.9569	79.018		--		--
14.9736	79.1062		--		--
14.9903	79.1944		--		--
15.0069	79.2826		--		--
15.0236	79.3708		--		--
15.0403	79.459		--		--
15.0569	79.5471		--		--
15.0736	79.6353		--		--
15.0903	79.7235		--		--
15.1069	79.8118		--		--
15.1236	79.9		--		--

## Sheet: Fig6a
		2theta	Count	2theta	Count	2theta	Count	2theta	Count
		θ	a.u.	θ	a.u.	θ	a.u.	θ	a.u.
	U-PDF-24-0748		STS		-100 mA/cm2		-200 mA/cm2		-400 mA/cm2		304L
4.844	0.00233333	1.29212	-0.000962979	1.29212	-0.00123458	1.29212	-0.00134532	1.29212	0.000239491	6.852	0.0333333
5.538	0.0243333	1.30387	-0.00124551	1.30387	-0.00148313	1.30387	-0.00100935	1.30387	-0.00157092	7.918	0.015
5.63	0.0333333	1.31561	0.00040724	1.31561	0.00025056	1.31561	0.000642017	1.31561	0.00111448	11.209	0.00866667
5.739	0.017	1.32736	0.000377859	1.32736	0.00123481	1.32736	0.000836466	1.32736	0.000396233	13.152	0.01
6.238	0.018	1.3391	0.000264178	1.3391	0.000362305	1.3391	-0.00021501	1.3391	-0.000741418	13.738	0.004
7.512	0.001	1.35085	0.000678695	1.35085	0.000689344	1.35085	-4.03782e-05	1.35085	-0.000257149	15.876	0.001
7.978	0.0136667	1.36259	0.000447043	1.36259	0.000779558	1.36259	0.00015097	1.36259	-0.000999926
8.815	0.001	1.37434	3.3062e-05	1.37434	0.000553379	1.37434	-4.7372e-05	1.37434	-0.0012761
9.271	0.0106667	1.38608	0.00197623	1.38608	0.00184413	1.38608	0.00213526	1.38608	0.000804113
9.696	0.00166667	1.39783	0.00233728	1.39783	0.00252891	1.39783	0.00242076	1.39783	0.0018709
9.885	0.00433333	1.40957	0.00120525	1.40957	0.000373539	1.40957	0.000679341	1.40957	0.000890922
9.97	0.00233333	1.42132	0.000977106	1.42132	-0.00104629	1.42132	9.42086e-05	1.42132	0.000428504
10.113	0.00133333	1.43306	0.000945753	1.43306	-0.0020903	1.43306	-0.000241497	1.43306	5.12751e-06
10.244	0.003	1.44481	0.000361093	1.44481	-0.00304004	1.44481	-0.000746822	1.44481	-0.000917419
10.524	0.001	1.45655	0.000867695	1.45655	-0.0019501	1.45655	0.000492487	1.45655	7.45729e-05
11.273	0.002	1.4683	-0.00128722	1.4683	-0.00374821	1.4683	-0.000738507	1.4683	-0.0016398
11.457	0.005	1.48004	-0.00258753	1.48004	-0.00479227	1.48004	-0.00136368	1.48004	-0.00156637
11.49	0.00433333	1.49179	-0.00297603	1.49179	-0.0042324	1.49179	-0.00180307	1.49179	-0.00108562
11.511	0.00366667	1.50353	-0.00366629	1.50353	-0.00467717	1.50353	-0.00264722	1.50353	-0.00244245
12.335	0.003	1.51528	-0.004133	1.51528	-0.00504029	1.51528	-0.00303334	1.51528	-0.00291481
12.763	0.002	1.52702	-0.0042666	1.52702	-0.00523224	1.52702	-0.00350627	1.52702	-0.00363593
13.118	0.00133333	1.53877	-0.00499611	1.53877	-0.00634678	1.53877	-0.00442299	1.53877	-0.00549678
13.924	0.000666667	1.55051	-0.00446768	1.55051	-0.00616281	1.55051	-0.00365717	1.55051	-0.00536465
14.057	0.00166667	1.56226	-0.00195362	1.56226	-0.00434906	1.56226	-0.00142924	1.56226	-0.00314523
14.22	0.000666667	1.574	-0.00216987	1.574	-0.00456115	1.574	-0.00148061	1.574	-0.00309354
14.328	0.00166667	1.58575	-0.000965021	1.58575	-0.00283903	1.58575	-0.00097118	1.58575	-0.00245186
15.072	0.00133333	1.59749	0.000600095	1.59749	-0.00178938	1.59749	1.08765e-05	1.59749	-0.00110087
15.178	0.00133333	1.60924	-0.000623663	1.60924	-0.00259234	1.60924	-0.00140534	1.60924	-0.00209493
15.234	0.001	1.62098	-0.00070235	1.62098	-0.00250732	1.62098	-0.00135979	1.62098	-0.00228279
15.416	0.000666667	1.63273	-0.00030523	1.63273	-0.00172121	1.63273	-0.000720514	1.63273	-0.00177638
15.448	0.001	1.64447	-0.000522048	1.64447	-0.0013907	1.64447	-0.000639665	1.64447	-0.00182031
16.236	0.000666667	1.65622	-0.000652282	1.65622	-0.000746236	1.65622	0.00043251	1.65622	-0.00178413
16.915	0.00166667	1.66796	-0.00131534	1.66796	-0.000182257	1.66796	-0.000173315	1.66796	-0.00202288
17.473	0.00166667	1.67971	-0.00284999	1.67971	-0.000638139	1.67971	-0.0016861	1.67971	-0.00282309
17.917	0.000666667	1.69145	-0.00235031	1.69145	-7.29589e-05	1.69145	-0.00116477	1.69145	-0.00204547
17.969	0.00133333	1.7032	-0.00272565	1.7032	-0.000617107	1.7032	-0.00159585	1.7032	-0.00245652
18.089	0.001	1.71494	-0.00281511	1.71494	-0.000965729	1.71494	-0.00195471	1.71494	-0.00172201
18.152	0.001	1.72669	-0.00140423	1.72669	-0.000751505	1.72669	-0.000822244	1.72669	-0.000977493
18.194	0.001	1.73843	-0.000218248	1.73843	0.000205293	1.73843	-0.000199794	1.73843	-8.50111e-05
		1.75018	-0.000797461	1.75018	-0.000574082	1.75018	-0.00107203	1.75018	-0.000511087
		1.76192	0.0003537	1.76192	0.00054102	1.76192	-0.000126103	1.76192	0.000474136
		1.77367	0.000928559	1.77367	0.00123638	1.77367	0.000674601	1.77367	0.000699622
		1.78541	-0.000262064	1.78541	-0.000160986	1.78541	0.00019062	1.78541	-0.000399582
		1.79716	-0.000784961	1.79716	-0.000988585	1.79716	-0.000475157	1.79716	-0.00138117
		1.8089	-0.00109554	1.8089	-0.00167624	1.8089	-0.00103447	1.8089	-0.00232552
		1.82065	-0.000627983	1.82065	-0.0014695	1.82065	-0.00054181	1.82065	-0.002543
		1.83239	-0.000419098	1.83239	-0.00136849	1.83239	-0.000176721	1.83239	-0.00209578
		1.84414	-0.000240079	1.84414	-0.00124574	1.84414	-0.000172722	1.84414	-0.00160715
		1.85588	-0.000705661	1.85588	-0.00158309	1.85588	-0.000935951	1.85588	-0.00217681
		1.86763	-0.000470397	1.86763	-0.00143475	1.86763	-0.00062599	1.86763	-0.00166239
		1.87937	-9.43447e-05	1.87937	-0.00101323	1.87937	-0.000366983	1.87937	-0.00185283
		1.89112	0.000236159	1.89112	-0.000677552	1.89112	-0.00017167	1.89112	-0.00206588
		1.90286	0.000459475	1.90286	-0.000342738	1.90286	0.000447937	1.90286	-0.00156947
		1.91461	0.00189245	1.91461	0.000765082	1.91461	0.00162779	1.91461	0.0011108
		1.92635	0.00174156	1.92635	0.00109758	1.92635	0.00197164	1.92635	0.00137864
		1.9381	0.000511782	1.9381	4.24528e-05	1.9381	0.000602253	1.9381	0.000574327
		1.94984	-0.000244329	1.94984	3.85311e-05	1.94984	0.000158552	1.94984	0.000420494
		1.96159	-0.00224526	1.96159	-0.00162216	1.96159	-0.00188842	1.96159	-0.00167934
		1.97333	-0.00184394	1.97333	-0.000835465	1.97333	-0.00192567	1.97333	-0.000758216
		1.98508	-0.00206084	1.98508	-0.00121741	1.98508	-0.00228144	1.98508	-0.00158322
		1.99682	-0.00149526	1.99682	-0.00140251	1.99682	-0.00190741	1.99682	-0.0010685
		2.00857	-0.00151115	2.00857	-0.00147296	2.00857	-0.00220599	2.00857	-0.00183069
		2.02031	-0.00098677	2.02031	-0.00122394	2.02031	-0.00174905	2.02031	-0.00172511
		2.03206	-0.00048044	2.03206	-0.000424324	2.03206	-0.000585551	2.03206	-0.000998849
		2.0438	0.000273197	2.0438	0.000271295	2.0438	4.03029e-05	2.0438	-0.000380989
		2.05555	0.000141238	2.05555	-0.000276926	2.05555	-0.000357136	2.05555	-0.000623215
		2.06729	0.000332777	2.06729	-0.00105596	2.06729	-0.000832336	2.06729	-0.000404797
		2.07904	0.000642614	2.07904	-0.000512701	2.07904	6.65546e-06	2.07904	0.000287376
		2.09078	0.000950024	2.09078	-0.000654395	2.09078	0.000394518	2.09078	0.000651017
		2.10253	0.00148322	2.10253	-0.000280065	2.10253	0.00103027	2.10253	0.00102302
		2.11427	0.000906085	2.11427	-0.000315781	2.11427	0.000536872	2.11427	0.000285191
		2.12602	-0.00135595	2.12602	-0.00263943	2.12602	-0.00212099	2.12602	-0.00259433
		2.13776	-0.0027016	2.13776	-0.00403043	2.13776	-0.00404399	2.13776	-0.00372518
		2.14951	-0.00433604	2.14951	-0.00543086	2.14951	-0.00551376	2.14951	-0.00509141
		2.16125	-0.00584229	2.16125	-0.00667315	2.16125	-0.00689263	2.16125	-0.00567454
		2.173	-0.00384279	2.173	-0.00492442	2.173	-0.00510406	2.173	-0.00271389
		2.18475	-0.0025902	2.18475	-0.00352338	2.18475	-0.00367462	2.18475	-0.0016478
		2.19649	-0.00214959	2.19649	-0.00261809	2.19649	-0.00311844	2.19649	-0.00115368
		2.20824	-0.00109576	2.20824	-0.00165924	2.20824	-0.00234757	2.20824	-0.00109567
		2.21998	-0.000794802	2.21998	-0.000968345	2.21998	-0.00264796	2.21998	-0.000856792
		2.23173	-0.000691795	2.23173	-0.0010637	2.23173	-0.00247848	2.23173	-0.000557619
		2.24347	-0.000806327	2.24347	-0.00137376	2.24347	-0.00287686	2.24347	-0.00124108
		2.25522	-0.00191239	2.25522	-0.0026283	2.25522	-0.00378457	2.25522	-0.00258561
		2.26696	-0.00276297	2.26696	-0.00365089	2.26696	-0.00414667	2.26696	-0.00303451
		2.27871	-0.00298081	2.27871	-0.00385361	2.27871	-0.00376705	2.27871	-0.00362149
		2.29045	-0.00306494	2.29045	-0.00459275	2.29045	-0.00371622	2.29045	-0.00389023
		2.3022	-0.00264204	2.3022	-0.00433923	2.3022	-0.00359221	2.3022	-0.00374757
		2.31394	3.61954e-05	2.31394	-0.00166298	2.31394	-0.00105355	2.31394	-0.00134989
		2.32569	-0.000125758	2.32569	-0.00187964	2.32569	-0.00137661	2.32569	-0.00163727
		2.33743	0.000145156	2.33743	-0.00143325	2.33743	-0.00095411	2.33743	-0.000557042
		2.34918	0.00133566	2.34918	-0.000630459	2.34918	0.000329381	2.34918	-0.000241591
		2.36092	-0.000343796	2.36092	-0.00190939	2.36092	-0.0012126	2.36092	-0.00180745
		2.37267	-0.00139656	2.37267	-0.00269587	2.37267	-0.00202269	2.37267	-0.0026693
		2.38441	-0.00194504	2.38441	-0.00285083	2.38441	-0.00214774	2.38441	-0.00297709
		2.39616	-0.00210784	2.39616	-0.00277376	2.39616	-0.00171396	2.39616	-0.00221062
		2.4079	-0.00142591	2.4079	-0.00169344	2.4079	-0.000751433	2.4079	-0.00111422
		2.41965	-0.000469238	2.41965	-0.00148647	2.41965	-7.17901e-05	2.41965	-0.000327876
		2.43139	-0.000295282	2.43139	-0.000745359	2.43139	-2.89688e-06	2.43139	0.000177083
		2.44314	-0.000306113	2.44314	-0.000174745	2.44314	-0.000243125	2.44314	-0.000938124
		2.45488	-0.000972507	2.45488	-0.000735521	2.45488	-0.00140333	2.45488	-0.00218672
		2.46663	-0.000291283	2.46663	5.7526e-05	2.46663	-0.00057767	2.46663	-0.00185567
		2.47837	-0.000567366	2.47837	-0.000315271	2.47837	-0.00147703	2.47837	-0.00260067
		2.49012	-7.69355e-05	2.49012	-0.000398904	2.49012	-0.0014348	2.49012	-0.00179727
		2.50186	-0.000202826	2.50186	-0.00112994	2.50186	-0.0017522	2.50186	-0.00114433
		2.51361	-0.000725458	2.51361	-0.00132821	2.51361	-0.00239328	2.51361	-0.000998205
		2.52535	-0.000358146	2.52535	-0.000677021	2.52535	-0.00207202	2.52535	-0.000752008
		2.5371	-0.00116393	2.5371	-0.000828027	2.5371	-0.00189663	2.5371	-0.000710054
		2.54884	-0.00130608	2.54884	0.000185492	2.54884	-0.00112045	2.54884	-0.00112814
		2.56059	-0.00100187	2.56059	0.000994661	2.56059	-0.000327431	2.56059	-0.0008414
		2.57233	-3.45334e-06	2.57233	0.00166469	2.57233	0.000740095	2.57233	7.69277e-05
		2.58408	2.31061e-05	2.58408	0.00167136	2.58408	0.000655022	2.58408	0.000397976
		2.59582	0.000727011	2.59582	0.00164284	2.59582	0.000435649	2.59582	0.000878837
		2.60757	0.0010982	2.60757	0.00154929	2.60757	0.00015549	2.60757	0.000866114
		2.61931	0.00113818	2.61931	0.000608034	2.61931	0.000190318	2.61931	0.000295293
		2.63106	0.00183638	2.63106	0.00034001	2.63106	0.000339119	2.63106	0.000466025
		2.6428	0.00288047	2.6428	-3.092e-07	2.6428	0.000889521	2.6428	0.000763214
		2.65455	0.00326982	2.65455	-0.000126222	2.65455	0.0013143	2.65455	0.00143006
		2.66629	0.0014016	2.66629	-0.00137543	2.66629	-4.92819e-05	2.66629	0.00133945
		2.67804	0.00156508	2.67804	-0.00110446	2.67804	0.000405079	2.67804	0.00209754
		2.68978	0.00229178	2.68978	-0.000489062	2.68978	0.0012375	2.68978	0.00253035
		2.70153	0.00110286	2.70153	-0.000675198	2.70153	0.000468226	2.70153	0.00213343
		2.71327	0.00200095	2.71327	0.000149485	2.71327	0.00167191	2.71327	0.00221937
		2.72502	0.00191992	2.72502	0.000223313	2.72502	0.0016432	2.72502	0.00226784
		2.73676	0.00178412	2.73676	-0.00041955	2.73676	0.00152263	2.73676	0.00109994
		2.74851	0.00125052	2.74851	-0.00114759	2.74851	0.00107631	2.74851	-8.85874e-05
		2.76025	0.00160151	2.76025	-0.000416731	2.76025	0.00153843	2.76025	0.000168838
		2.772	0.00170148	2.772	-0.000612359	2.772	0.000934456	2.772	-0.00050566
		2.78374	0.0020467	2.78374	0.00033341	2.78374	0.0010901	2.78374	1.91964e-05
		2.79549	0.00143607	2.79549	0.0010846	2.79549	0.000951838	2.79549	9.90145e-05
		2.80723	0.00119852	2.80723	0.00110292	2.80723	0.000576727	2.80723	0.000157151
		2.81898	-0.000237629	2.81898	0.000793047	2.81898	-0.000786077	2.81898	-0.00106641
		2.83072	-0.000508994	2.83072	0.000765093	2.83072	-0.0010724	2.83072	-0.00106858
		2.84247	-0.000835467	2.84247	0.000564761	2.84247	-0.00163909	2.84247	-0.000967372
		2.85421	-0.000184529	2.85421	0.000903677	2.85421	-0.00140068	2.85421	-0.000269335
		2.86596	7.62306e-05	2.86596	0.00122502	2.86596	-0.000637077	2.86596	0.00119904
		2.8777	0.000802413	2.8777	0.00234186	2.8777	9.89214e-05	2.8777	0.00222936
		2.88945	0.000788856	2.88945	0.00246732	2.88945	0.000167944	2.88945	0.00217348
		2.90119	0.000552427	2.90119	0.00199956	2.90119	-7.43121e-05	2.90119	0.000748761
		2.91294	0.00182914	2.91294	0.00277572	2.91294	0.000463676	2.91294	0.000562858
		2.92468	0.00139574	2.92468	0.00182922	2.92468	-0.000217661	2.92468	-0.000192873
		2.93643	0.00181383	2.93643	0.00111325	2.93643	1.0483e-05	2.93643	-0.00045073
		2.94817	0.00238319	2.94817	0.000812829	2.94817	0.000498757	2.94817	0.000105843
		2.95992	0.00159588	2.95992	0.000135809	2.95992	-4.4927e-05	2.95992	0.000266217
		2.97166	0.00152382	2.97166	-0.000454508	2.97166	-0.00028611	2.97166	3.74839e-05
		2.98341	0.0007798	2.98341	-0.00138393	2.98341	-0.00160654	2.98341	-0.00112063
		2.99515	-0.0006449	2.99515	-0.00232653	2.99515	-0.00244479	2.99515	-0.00195991
		3.0069	-0.00200149	3.0069	-0.00375303	3.0069	-0.00420423	3.0069	-0.00378817
		3.01864	-0.00215343	3.01864	-0.0034795	3.01864	-0.00375246	3.01864	-0.00393075
		3.03039	-0.00236777	3.03039	-0.00308798	3.03039	-0.00341781	3.03039	-0.00429419
		3.04213	-0.00135498	3.04213	-0.00197843	3.04213	-0.00258445	3.04213	-0.0033626
		3.05388	0.000554726	3.05388	-0.00024008	3.05388	-0.000936002	3.05388	-0.00158542
		3.06562	0.00178383	3.06562	0.00149262	3.06562	0.000995137	3.06562	0.000720181
		3.07737	0.00158567	3.07737	0.00117856	3.07737	0.000978418	3.07737	0.00120927
		3.08911	0.00165949	3.08911	0.00118322	3.08911	0.00116103	3.08911	0.00225093
		3.10086	0.0011394	3.10086	-0.000191763	3.10086	0.000935204	3.10086	0.00220602
		3.1126	-0.000687651	3.1126	-0.00185232	3.1126	-0.000840187	3.1126	0.000908345
		3.12435	-0.000829771	3.12435	-0.00215764	3.12435	-0.0017719	3.12435	0.000380054
		3.13609	0.000128172	3.13609	-0.00177725	3.13609	-0.0010743	3.13609	0.000774592
		3.14784	-0.000497282	3.14784	-0.0021395	3.14784	-0.00181452	3.14784	0.000238352
		3.15958	-0.000529841	3.15958	-0.00183034	3.15958	-0.00202207	3.15958	0.000122338
		3.17133	-3.61055e-05	3.17133	-0.0015462	3.17133	-0.00148568	3.17133	0.000666037
		3.18307	-0.00195682	3.18307	-0.00370988	3.18307	-0.00339553	3.18307	-0.000746757
		3.19482	-0.00289817	3.19482	-0.00472309	3.19482	-0.00390334	3.19482	-0.00111221
		3.20656	-0.00242512	3.20656	-0.00506184	3.20656	-0.00375834	3.20656	-0.000738695
		3.21831	-0.00250556	3.21831	-0.00545301	3.21831	-0.00339529	3.21831	-0.000655651
		3.23005	-0.00277877	3.23005	-0.00559671	3.23005	-0.00322482	3.23005	-0.000926688
		3.2418	-0.00226368	3.2418	-0.0048276	3.2418	-0.0022908	3.2418	-0.000528216
		3.25354	-0.00314805	3.25354	-0.00511757	3.25354	-0.00235474	3.25354	-0.000733629
		3.26529	-0.00331154	3.26529	-0.00489396	3.26529	-0.00185615	3.26529	6.7696e-05
		3.27703	-0.00347897	3.27703	-0.00527161	3.27703	-0.00173466	3.27703	0.00039433
		3.28878	-0.00259584	3.28878	-0.00360316	3.28878	-0.000481129	3.28878	0.00195973
		3.30052	-0.00219025	3.30052	-0.00322065	3.30052	-0.000309646	3.30052	0.00252636
		3.31227	-0.00168581	3.31227	-0.00265549	3.31227	-0.000558838	3.31227	0.00246052
		3.32401	-0.00106592	3.32401	-0.0016849	3.32401	-0.00034976	3.32401	0.00322892
		3.33576	-0.000679865	3.33576	-0.00167443	3.33576	-0.000706285	3.33576	0.00334133
		3.3475	-0.00175804	3.3475	-0.00288363	3.3475	-0.00157715	3.3475	0.00180854
		3.35925	-0.00186399	3.35925	-0.00255509	3.35925	-0.000954613	3.35925	0.00165156
		3.37099	-0.00204095	3.37099	-0.00292863	3.37099	-0.000726998	3.37099	0.00101596
		3.38274	-0.00158755	3.38274	-0.00333221	3.38274	-0.000342354	3.38274	0.000100836
		3.39448	-0.000410736	3.39448	-0.00276758	3.39448	0.000391096	3.39448	0.0005541
		3.40623	-0.00131336	3.40623	-0.00406452	3.40623	-0.000937387	3.40623	-0.000793323
		3.41797	-0.00114737	3.41797	-0.00465907	3.41797	-0.00126661	3.41797	-0.000455588
		3.42972	-0.000897557	3.42972	-0.00448757	3.42972	-0.000867024	3.42972	0.000269324
		3.44146	-0.00138493	3.44146	-0.00502567	3.44146	-0.00108683	3.44146	-0.000475988
		3.45321	-0.000652745	3.45321	-0.00481139	3.45321	-0.000486642	3.45321	-0.000152558
		3.46495	-0.000284419	3.46495	-0.00482601	3.46495	-0.000259399	3.46495	0.000356689
		3.4767	-0.000311315	3.4767	-0.00459239	3.4767	-0.000188381	3.4767	-0.000172332
		3.48844	-2.30968e-05	3.48844	-0.00390898	3.48844	3.79681e-05	3.48844	0.000401616
		3.50019	-0.000568211	3.50019	-0.00369848	3.50019	-0.000336856	3.50019	0.000101894
		3.51193	-0.00108822	3.51193	-0.00313872	3.51193	-4.45097e-05	3.51193	-5.54472e-05
		3.52368	-0.00177053	3.52368	-0.00350752	3.52368	-0.000404611	3.52368	-0.000624359
		3.53542	-0.00294787	3.53542	-0.00448754	3.53542	-0.00105928	3.53542	-0.00161734
		3.54717	-0.00327572	3.54717	-0.00480634	3.54717	-0.000904009	3.54717	-0.00214453
		3.55891	-0.00206859	3.55891	-0.00369638	3.55891	-0.000304654	3.55891	-0.00122607
		3.57066	-0.00123411	3.57066	-0.00314477	3.57066	-0.000111178	3.57066	-0.000415012
		3.58241	-0.00191325	3.58241	-0.00343262	3.58241	-0.000808448	3.58241	-0.000945836
		3.59415	-0.00285789	3.59415	-0.00407583	3.59415	-0.00173412	3.59415	-0.00159463
		3.6059	-0.0040807	3.6059	-0.00563541	3.6059	-0.00233917	3.6059	-0.00326872
		3.61764	-0.00483349	3.61764	-0.00619972	3.61764	-0.00257981	3.61764	-0.00436673
		3.62939	-0.00486752	3.62939	-0.00623536	3.62939	-0.00269507	3.62939	-0.00547552
		3.64113	-0.0043963	3.64113	-0.00566931	3.64113	-0.00210583	3.64113	-0.00471507
		3.65288	-0.00325142	3.65288	-0.0044343	3.65288	-0.00121826	3.65288	-0.00316563
		3.66462	-0.00216112	3.66462	-0.00331634	3.66462	-0.000363022	3.66462	-0.00152266
		3.67637	-0.0024128	3.67637	-0.00323968	3.67637	-0.000392765	3.67637	-0.000817686
		3.68811	-0.00168546	3.68811	-0.00260322	3.68811	-0.000181928	3.68811	0.000347003
		3.69986	-0.00192258	3.69986	-0.00265017	3.69986	-0.000143304	3.69986	0.000515804
		3.7116	-0.00249617	3.7116	-0.00266866	3.7116	-0.000581354	3.7116	-5.36889e-05
		3.72335	-0.00156382	3.72335	-0.00189668	3.72335	0.000401773	3.72335	0.00123611
		3.73509	-0.0020002	3.73509	-0.0017693	3.73509	0.000163235	3.73509	0.000972718
		3.74684	-0.00216628	3.74684	-0.00196204	3.74684	-0.000241086	3.74684	0.000885464
		3.75858	-0.00245869	3.75858	-0.00265125	3.75858	-0.000419997	3.75858	0.000203758
		3.77033	-0.00243733	3.77033	-0.00240625	3.77033	-0.000111975	3.77033	-6.13705e-05
		3.78207	-0.00212491	3.78207	-0.00249431	3.78207	2.2322e-05	3.78207	0.000449889
		3.79382	-0.00232784	3.79382	-0.00263463	3.79382	-5.02765e-05	3.79382	-1.44317e-05
		3.80556	-0.00149737	3.80556	-0.00128917	3.80556	0.000776112	3.80556	0.000744775
		3.81731	-0.00106757	3.81731	-0.00122536	3.81731	0.00130697	3.81731	0.00155114
		3.82905	-0.00112163	3.82905	-0.00143364	3.82905	0.00189347	3.82905	0.00220052
		3.8408	-0.000174254	3.8408	-0.000630699	3.8408	0.00299118	3.8408	0.0038849
		3.85254	-0.000402741	3.85254	-0.00113898	3.85254	0.00293408	3.85254	0.00452928
		3.86429	-0.000632003	3.86429	-0.00158153	3.86429	0.00238931	3.86429	0.00367044
		3.87603	-0.000142984	3.87603	-0.000802048	3.87603	0.00259791	3.87603	0.00406153
		3.88778	-4.20585e-05	3.88778	-0.000471935	3.88778	0.00264108	3.88778	0.00455739
		3.89952	0.000681296	3.89952	0.00053528	3.89952	0.00376499	3.89952	0.0060949
		3.91127	0.0013058	3.91127	0.0017532	3.91127	0.00456673	3.91127	0.00779926
		3.92301	0.00157258	3.92301	0.00194599	3.92301	0.00512202	3.92301	0.00888875
		3.93476	0.0023663	3.93476	0.00264301	3.93476	0.0057535	3.93476	0.00950727
		3.9465	0.00224958	3.9465	0.00316495	3.9465	0.00545736	3.9465	0.0104366
		3.95825	0.00242494	3.95825	0.00437299	3.95825	0.00560845	3.95825	0.0109579
		3.96999	0.00218916	3.96999	0.00505486	3.96999	0.00589001	3.96999	0.0116411
		3.98174	0.00221781	3.98174	0.00605791	3.98174	0.00625323	3.98174	0.0130159
		3.99348	0.00171557	3.99348	0.00625085	3.99348	0.00584076	3.99348	0.0124141
		4.00523	0.00269799	4.00523	0.00771393	4.00523	0.00688468	4.00523	0.0135635
		4.01697	0.00292832	4.01697	0.00829132	4.01697	0.00677564	4.01697	0.0137833
		4.02872	0.0021901	4.02872	0.00793975	4.02872	0.00636987	4.02872	0.0133205
		4.04046	0.00201831	4.04046	0.00778848	4.04046	0.0063248	4.04046	0.0134503
		4.05221	0.00200814	4.05221	0.00774681	4.05221	0.00660578	4.05221	0.0135895
		4.06395	0.00135557	4.06395	0.00758165	4.06395	0.00641518	4.06395	0.0132693
		4.0757	0.000699282	4.0757	0.0074353	4.0757	0.00638128	4.0757	0.01326
		4.08744	0.000991452	4.08744	0.007979	4.08744	0.00739857	4.08744	0.0144994
		4.09919	0.00155748	4.09919	0.00882833	4.09919	0.00838568	4.09919	0.0160603
		4.11093	0.00166257	4.11093	0.00889167	4.11093	0.00947683	4.11093	0.017371
		4.12268	0.0024506	4.12268	0.00974308	4.12268	0.0102215	4.12268	0.0185633
		4.13442	0.00306298	4.13442	0.0101343	4.13442	0.0106804	4.13442	0.0196239
		4.14617	0.00319679	4.14617	0.0101897	4.14617	0.0110641	4.14617	0.0204254
		4.15791	0.0029147	4.15791	0.0102761	4.15791	0.0112863	4.15791	0.0208018
		4.16966	0.00244619	4.16966	0.0103295	4.16966	0.011032	4.16966	0.0210153
		4.1814	0.00151131	4.1814	0.0100118	4.1814	0.0110707	4.1814	0.0209903
		4.19315	0.000449918	4.19315	0.00932797	4.19315	0.0103485	4.19315	0.020157
		4.20489	1.27032e-05	4.20489	0.00919935	4.20489	0.0097353	4.20489	0.0194465
		4.21664	-0.000581868	4.21664	0.00897051	4.21664	0.0091634	4.21664	0.0189257
		4.22838	-0.000882693	4.22838	0.00823735	4.22838	0.00829946	4.22838	0.018548
		4.24013	-0.000797257	4.24013	0.00878001	4.24013	0.0083929	4.24013	0.0182498
		4.25187	-0.000496075	4.25187	0.00947075	4.25187	0.00870245	4.25187	0.0188902
		4.26362	8.73879e-05	4.26362	0.010009	4.26362	0.00925748	4.26362	0.0200405
		4.27536	-0.000262737	4.27536	0.0103334	4.27536	0.00966147	4.27536	0.0210844
		4.28711	-0.00062418	4.28711	0.00992691	4.28711	0.00928491	4.28711	0.0213853
		4.29885	-0.000582486	4.29885	0.00961098	4.29885	0.00994697	4.29885	0.0222249
		4.3106	-0.00153638	4.3106	0.00873995	4.3106	0.00982051	4.3106	0.0217804
		4.32234	-0.00156988	4.32234	0.00817667	4.32234	0.00982358	4.32234	0.0208624
		4.33409	-0.00139439	4.33409	0.00881949	4.33409	0.0108244	4.33409	0.0220181
		4.34583	-0.00098899	4.34583	0.00992195	4.34583	0.0118715	4.34583	0.0228353
		4.35758	-0.00145914	4.35758	0.0100654	4.35758	0.0116356	4.35758	0.0222228
		4.36932	-0.00131884	4.36932	0.0108693	4.36932	0.012178	4.36932	0.0232328
		4.38107	-0.00236497	4.38107	0.0107865	4.38107	0.0119474	4.38107	0.0223608
		4.39281	-0.00320908	4.39281	0.0108649	4.39281	0.0114116	4.39281	0.0216289
		4.40456	-0.00383401	4.40456	0.0109169	4.40456	0.0111996	4.40456	0.0217712
		4.4163	-0.00392333	4.4163	0.0110141	4.4163	0.0108916	4.4163	0.0217036
		4.42805	-0.00391942	4.42805	0.0109842	4.42805	0.0110493	4.42805	0.0221049
		4.43979	-0.00530241	4.43979	0.0097796	4.43979	0.00998901	4.43979	0.0210658
		4.45154	-0.00503099	4.45154	0.00969893	4.45154	0.00994062	4.45154	0.0200014
		4.46328	-0.00522396	4.46328	0.00924988	4.46328	0.00967501	4.46328	0.0186693
		4.47503	-0.00491884	4.47503	0.00941129	4.47503	0.00968653	4.47503	0.0183004
		4.48677	-0.00437702	4.48677	0.00900984	4.48677	0.00933111	4.48677	0.0175122
		4.49852	-0.0044698	4.49852	0.00842321	4.49852	0.00922218	4.49852	0.017717
		4.51026	-0.00358224	4.51026	0.00868578	4.51026	0.010033	4.51026	0.0185003
		4.52201	-0.00362264	4.52201	0.00851454	4.52201	0.00965047	4.52201	0.0181795
		4.53375	-0.00325283	4.53375	0.00874054	4.53375	0.00984937	4.53375	0.0181107
		4.5455	-0.00322625	4.5455	0.00891602	4.5455	0.0101287	4.5455	0.0176381
		4.55724	-0.00366816	4.55724	0.00852865	4.55724	0.00956236	4.55724	0.0169656
		4.56899	-0.00418383	4.56899	0.00779328	4.56899	0.00892442	4.56899	0.0155012
		4.58073	-0.00402212	4.58073	0.00729561	4.58073	0.00897308	4.58073	0.0149107
		4.59248	-0.0046473	4.59248	0.00686133	4.59248	0.00824086	4.59248	0.0138584
		4.60422	-0.00468376	4.60422	0.00609912	4.60422	0.00747195	4.60422	0.0122797
		4.61597	-0.00546108	4.61597	0.00497715	4.61597	0.00666089	4.61597	0.0111436
		4.62771	-0.00571406	4.62771	0.00455201	4.62771	0.00598902	4.62771	0.0102989
		4.63946	-0.00598747	4.63946	0.00363646	4.63946	0.00523645	4.63946	0.00892204
		4.6512	-0.00708134	4.6512	0.00235404	4.6512	0.00371069	4.6512	0.00710502
		4.66295	-0.00768222	4.66295	0.00223874	4.66295	0.00311209	4.66295	0.00615165
		4.67469	-0.00751422	4.67469	0.00278771	4.67469	0.00328007	4.67469	0.00610586
		4.68644	-0.00804581	4.68644	0.00444587	4.68644	0.00221363	4.68644	0.00458844
		4.69818	-0.00804326	4.69818	0.00686081	4.69818	0.00197318	4.69818	0.00388812
		4.70993	-0.00767083	4.70993	0.0079242	4.70993	0.00226921	4.70993	0.00447166
		4.72167	-0.00743921	4.72167	0.00945793	4.72167	0.00217558	4.72167	0.0037314
		4.73342	-0.00789024	4.73342	0.00813662	4.73342	0.00136021	4.73342	0.0023396
		4.74516	-0.0075985	4.74516	0.00620605	4.74516	0.00111698	4.74516	0.00233537
		4.75691	-0.00730278	4.75691	0.00397722	4.75691	0.000640437	4.75691	0.00178128
		4.76865	-0.0070135	4.76865	0.00206074	4.76865	0.00011833	4.76865	0.00152519
		4.7804	-0.00759213	4.7804	-0.000556022	4.7804	-0.000989199	4.7804	0.00106353
		4.79214	-0.00741012	4.79214	-0.00212461	4.79214	-0.00189245	4.79214	0.000520274
		4.80389	-0.00740924	4.80389	-0.00255182	4.80389	-0.00226086	4.80389	-8.72612e-05
		4.81563	-0.00739805	4.81563	-0.00285575	4.81563	-0.00262691	4.81563	0.00171924
		4.82738	-0.0062405	4.82738	-0.00202647	4.82738	-0.00172798	4.82738	0.00587794
		4.83912	-0.0053734	4.83912	-0.00145148	4.83912	-0.000515789	4.83912	0.00735252
		4.85087	-0.00441866	4.85087	-0.000106677	4.85087	0.000795901	4.85087	0.011618
		4.86261	-0.00393188	4.86261	0.00159995	4.86261	0.00150068	4.86261	0.0279045
		4.87436	-0.00329202	4.87436	0.00231737	4.87436	0.0030667	4.87436	0.0304219
		4.8861	-0.00310719	4.8861	0.00255434	4.8861	0.00359952	4.8861	0.0340497
		4.89785	-0.0026305	4.89785	0.00359151	4.89785	0.00396529	4.89785	0.0390923
		4.90959	-0.00202152	4.90959	0.00336075	4.90959	0.00455992	4.90959	0.0294352
		4.92134	-0.00166647	4.92134	0.00365055	4.92134	0.00444426	4.92134	0.0271676
		4.93308	-0.00277644	4.93308	0.00222242	4.93308	0.00261445	4.93308	0.0224588
		4.94483	-0.00340019	4.94483	0.00041832	4.94483	0.00175507	4.94483	0.00816895
		4.95658	-0.00403222	4.95658	-0.00109677	4.95658	0.000743687	4.95658	0.000793144
		4.96832	-0.00515455	4.96832	-0.00270604	4.96832	-0.00191084	4.96832	-0.00316049
		4.98007	-0.00421178	4.98007	-0.00140022	4.98007	-0.001545	4.98007	-0.00645779
		4.99181	-0.00490062	4.99181	-0.00237019	4.99181	-0.00253236	4.99181	-0.00948009
		5.00356	-0.00553071	5.00356	-0.00282679	5.00356	-0.00367631	5.00356	-0.011191
		5.0153	-0.0055335	5.0153	-0.00488369	5.0153	-0.00454742	5.0153	-0.0125728
		5.02705	-0.00522333	5.02705	-0.00582305	5.02705	-0.00527839	5.02705	-0.0139262
		5.03879	-0.00487363	5.03879	-0.00579754	5.03879	-0.00539543	5.03879	-0.0146595
		5.05054	-0.00376821	5.05054	-0.00530808	5.05054	-0.00496905	5.05054	-0.0149717
		5.06228	-0.00278866	5.06228	-0.00517032	5.06228	-0.00415191	5.06228	-0.0148618
		5.07403	-0.00239119	5.07403	-0.00477155	5.07403	-0.00393601	5.07403	-0.014684
		5.08577	-0.00228155	5.08577	-0.00432473	5.08577	-0.0040821	5.08577	-0.0147033
		5.09752	-0.00292832	5.09752	-0.00532976	5.09752	-0.00506806	5.09752	-0.0159636
		5.10926	-0.00217742	5.10926	-0.00560173	5.10926	-0.00529169	5.10926	-0.0168063
		5.12101	-0.00212567	5.12101	-0.00562682	5.12101	-0.00542888	5.12101	-0.0178018
		5.13275	-0.00171357	5.13275	-0.00533113	5.13275	-0.00528649	5.13275	-0.0185486
		5.1445	-0.00136657	5.1445	-0.004449	5.1445	-0.00474307	5.1445	-0.0192352
		5.15624	-0.00153635	5.15624	-0.00384003	5.15624	-0.00433697	5.15624	-0.0195697
		5.16799	-0.00119551	5.16799	-0.00342672	5.16799	-0.00388365	5.16799	-0.0192471
		5.17973	-0.00142669	5.17973	-0.00354864	5.17973	-0.00381356	5.17973	-0.0196208
		5.19148	-0.00106296	5.19148	-0.00338501	5.19148	-0.00385363	5.19148	-0.0200786
		5.20322	-0.00123738	5.20322	-0.00364238	5.20322	-0.00403991	5.20322	-0.0201739
		5.21497	-0.000619881	5.21497	-0.00286604	5.21497	-0.003162	5.21497	-0.0197403
		5.22671	0.000128053	5.22671	-0.00223142	5.22671	-0.00241008	5.22671	-0.0190868
		5.23846	0.000300512	5.23846	-0.00224899	5.23846	-0.00256123	5.23846	-0.0193148
		5.2502	-0.000119999	5.2502	-0.00251582	5.2502	-0.00371874	5.2502	-0.0192394
		5.26195	2.5399e-05	5.26195	-0.00241378	5.26195	-0.00412629	5.26195	-0.0194015
		5.27369	-0.000362448	5.27369	-0.00302053	5.27369	-0.00478953	5.27369	-0.0195389
		5.28544	-0.000343472	5.28544	-0.0034178	5.28544	-0.00497203	5.28544	-0.018131
		5.29718	0.000567675	5.29718	-0.00251028	5.29718	-0.00404938	5.29718	-0.0147662
		5.30893	0.00125556	5.30893	-0.00202675	5.30893	-0.00333168	5.30893	-0.0115781
		5.32067	0.00169507	5.32067	-0.00129866	5.32067	-0.00311713	5.32067	-0.00862048
		5.33242	0.00202371	5.33242	0.000300832	5.33242	-0.00267125	5.33242	-0.00435351
		5.34416	0.00239783	5.34416	0.00201466	5.34416	-0.0023732	5.34416	-0.000686631
		5.35591	0.00141766	5.35591	0.00204971	5.35591	-0.00343084	5.35591	0.000821825
		5.36765	0.000851814	5.36765	0.00243144	5.36765	-0.00357234	5.36765	0.00179966
		5.3794	0.000330139	5.3794	0.0021009	5.3794	-0.00398614	5.3794	0.00150175
		5.39114	0.000178572	5.39114	0.001656	5.39114	-0.00343334	5.39114	-0.00062532
		5.40289	0.000259653	5.40289	0.00200815	5.40289	-0.00245364	5.40289	-0.000194121
		5.41463	0.000629075	5.41463	0.00391335	5.41463	-0.000621337	5.41463	0.00233985
		5.42638	0.00103935	5.42638	0.00620064	5.42638	0.00163587	5.42638	0.00669305
		5.43812	0.00131777	5.43812	0.00833534	5.43812	0.0035488	5.43812	0.0151923
		5.44987	0.00102312	5.44987	0.0114472	5.44987	0.00699228	5.44987	0.0281818
		5.46161	0.00141327	5.46161	0.0199401	5.46161	0.0109692	5.46161	0.0475492
		5.47336	0.0019411	5.47336	0.0236362	5.47336	0.015874	5.47336	0.0712703
		5.4851	0.00210864	5.4851	0.0267885	5.4851	0.0249779	5.4851	0.099087
		5.49685	0.00118548	5.49685	0.0482807	5.49685	0.0366999	5.49685	0.129662
		5.50859	0.00178156	5.50859	0.0535463	5.50859	0.0449536	5.50859	0.157636
		5.52034	0.0020561	5.52034	0.0583022	5.52034	0.0539276	5.52034	0.178473
		5.53208	0.00119892	5.53208	0.0649005	5.53208	0.0627903	5.53208	0.198877
		5.54383	0.00117327	5.54383	0.0600357	5.54383	0.0638991	5.54383	0.200298
		5.55557	0.00109335	5.55557	0.0628659	5.55557	0.0715569	5.55557	0.196244
		5.56732	0.000202034	5.56732	0.0623953	5.56732	0.0724236	5.56732	0.180574
		5.57906	-5.30686e-05	5.57906	0.045099	5.57906	0.0719885	5.57906	0.155758
		5.59081	-0.000114243	5.59081	0.0402243	5.59081	0.0737514	5.59081	0.138007
		5.60255	-6.76941e-05	5.60255	0.0392085	5.60255	0.0817278	5.60255	0.13383
		5.6143	0.00127997	5.6143	0.0391868	5.6143	0.103182	5.6143	0.136281
		5.62604	0.00141843	5.62604	0.0399766	5.62604	0.128708	5.62604	0.140639
		5.63779	0.00189827	5.63779	0.0449806	5.63779	0.163505	5.63779	0.165999
		5.64953	0.00248025	5.64953	0.0525891	5.64953	0.200185	5.64953	0.202304
		5.66128	0.00185423	5.66128	0.0580723	5.66128	0.230619	5.66128	0.21988
		5.67302	0.000989082	5.67302	0.058204	5.67302	0.242922	5.67302	0.2246
		5.68477	0.000339754	5.68477	0.0551089	5.68477	0.231613	5.68477	0.228154
		5.69651	8.18344e-05	5.69651	0.0461786	5.69651	0.193998	5.69651	0.19669
		5.70826	0.000753604	5.70826	0.0374911	5.70826	0.153615	5.70826	0.178395
		5.72	0.000884966	5.72	0.030997	5.72	0.116655	5.72	0.152891
		5.73175	0.000592502	5.73175	0.023208	5.73175	0.0857799	5.73175	0.108616
		5.74349	0.000455026	5.74349	0.0170226	5.74349	0.060033	5.74349	0.0827751
		5.75524	-7.7378e-05	5.75524	0.01226	5.75524	0.0396202	5.75524	0.0630627
		5.76698	0.000118355	5.76698	0.00954679	5.76698	0.0274062	5.76698	0.04402
		5.77873	0.000721075	5.77873	0.00668397	5.77873	0.0179387	5.77873	0.0281651
		5.79047	0.0010371	5.79047	0.00474609	5.79047	0.0112669	5.79047	0.0186933
		5.80222	0.000864842	5.80222	0.00232423	5.80222	0.0069692	5.80222	0.00990926
		5.81396	0.00058691	5.81396	0.000188102	5.81396	0.00341848	5.81396	0.00406908
		5.82571	0.000970829	5.82571	-0.000347525	5.82571	0.00188543	5.82571	0.000425871
		5.83745	0.000498293	5.83745	-0.00137707	5.83745	7.30087e-05	5.83745	-0.00116656
		5.8492	-8.92626e-06	5.8492	-0.00126345	5.8492	-0.000944655	5.8492	-0.00124325
		5.86094	-9.30626e-05	5.86094	-0.00122473	5.86094	-0.00113448	5.86094	0.00010951
		5.87269	-0.000139097	5.87269	-0.000346181	5.87269	-0.00147196	5.87269	0.00233327
		5.88443	0.000161726	5.88443	0.000364679	5.88443	-0.00184556	5.88443	0.00459947
		5.89618	-0.000355678	5.89618	-0.000134661	5.89618	-0.00267742	5.89618	0.00546328
		5.90792	-0.000948571	5.90792	-0.000844235	5.90792	-0.0036558	5.90792	0.00562768
		5.91967	-0.000103998	5.91967	-0.000443938	5.91967	-0.00317148	5.91967	0.00569202
		5.93141	-5.498e-05	5.93141	-0.00171017	5.93141	-0.00299633	5.93141	0.00503548
		5.94316	-0.000186567	5.94316	-0.00227647	5.94316	-0.00334749	5.94316	0.00243726
		5.9549	-0.000241376	5.9549	-0.00266236	5.9549	-0.00297278	5.9549	0.000866695
		5.96665	-0.000735989	5.96665	-0.00344643	5.96665	-0.0029911	5.96665	-0.00139186
		5.97839	-0.00178394	5.97839	-0.00454084	5.97839	-0.00366458	5.97839	-0.00331657
		5.99014	-0.00171528	5.99014	-0.00398037	5.99014	-0.00308401	5.99014	-0.00133391
		6.00188	-0.00145976	6.00188	-0.00378146	6.00188	-0.0030525	6.00188	-1.52212e-05
		6.01363	-0.0015119	6.01363	-0.00371158	6.01363	-0.00333155	6.01363	0.00412559
		6.02537	-0.00125682	6.02537	-0.00324264	6.02537	-0.00337216	6.02537	0.00807763
		6.03712	-0.000869736	6.03712	-0.00315749	6.03712	-0.00401156	6.03712	0.0122407
		6.04886	-0.000707065	6.04886	-0.00268062	6.04886	-0.00424441	6.04886	0.0157506
		6.06061	-0.000640461	6.06061	-0.00205974	6.06061	-0.00329458	6.06061	0.0203563
		6.07235	-0.00108428	6.07235	-0.00204919	6.07235	-0.00316109	6.07235	0.0211347
		6.0841	-0.0017639	6.0841	-0.00231841	6.0841	-0.00314769	6.0841	0.0223651
		6.09584	-0.0024245	6.09584	-0.00248681	6.09584	-0.00204082	6.09584	0.0227028
		6.10759	-0.00248933	6.10759	-0.00182852	6.10759	-0.00142667	6.10759	0.0239229
		6.11933	-0.00162355	6.11933	0.000158532	6.11933	0.000488866	6.11933	0.0262706
		6.13108	-0.00109716	6.13108	0.00354528	6.13108	0.00264424	6.13108	0.0348061
		6.14282	-0.000362712	6.14282	0.00612601	6.14282	0.00558282	6.14282	0.0454924
		6.15457	0.000415717	6.15457	0.00932475	6.15457	0.0103762	6.15457	0.0575389
		6.16631	0.000671309	6.16631	0.0142517	6.16631	0.0175119	6.16631	0.081214
		6.17806	0.000700443	6.17806	0.0207251	6.17806	0.0258769	6.17806	0.10281
		6.1898	0.000926274	6.1898	0.0296565	6.1898	0.038394	6.1898	0.126872
		6.20155	0.000757786	6.20155	0.0398543	6.20155	0.0557846	6.20155	0.151692
		6.21329	0.0013688	6.21329	0.0511843	6.21329	0.0699215	6.21329	0.17906
		6.22504	0.00116181	6.22504	0.0579282	6.22504	0.0802125	6.22504	0.186667
		6.23678	0.00119614	6.23678	0.0631043	6.23678	0.0854404	6.23678	0.178982
		6.24853	0.000783805	6.24853	0.059879	6.24853	0.0757441	6.24853	0.153313
		6.26027	0.000768822	6.26027	0.0507614	6.26027	0.0615601	6.26027	0.125989
		6.27202	0.00100489	6.27202	0.0408859	6.27202	0.0481713	6.27202	0.101038
		6.28376	0.00142051	6.28376	0.0320825	6.28376	0.0346683	6.28376	0.0705774
		6.29551	0.00119126	6.29551	0.0204212	6.29551	0.0318845	6.29551	0.0465937
		6.30725	0.000506939	6.30725	0.0136356	6.30725	0.0299613	6.30725	0.033044
		6.319	-0.000510526	6.319	0.00863273	6.319	0.0290242	6.319	0.0226306
		6.33074	-0.00135161	6.33074	0.00468941	6.33074	0.0304396	6.33074	0.0157435
		6.34249	-0.00101541	6.34249	0.00341702	6.34249	0.0304222	6.34249	0.0141651
		6.35424	-0.000787975	6.35424	0.00226261	6.35424	0.0302934	6.35424	0.0142378
		6.36598	-0.000300934	6.36598	0.00196091	6.36598	0.0238257	6.36598	0.0160798
		6.37773	0.000206671	6.37773	0.00197307	6.37773	0.0205061	6.37773	0.0167528
		6.38947	-0.000164031	6.38947	0.00113851	6.38947	0.0157627	6.38947	0.0146878
		6.40122	-0.000873411	6.40122	0.000100448	6.40122	0.00646088	6.40122	0.0097268
		6.41296	-0.00150981	6.41296	-0.000832487	6.41296	0.00372165	6.41296	0.00497433
		6.42471	-0.00188057	6.42471	-0.00182948	6.42471	0.00092015	6.42471	-0.00119074
		6.43645	-0.00181911	6.43645	-0.0021164	6.43645	-0.000229553	6.43645	-0.00408291
		6.4482	-0.00132577	6.4482	-0.00194796	6.4482	0.000169965	6.4482	-0.00599516
		6.45994	-0.000847026	6.45994	-0.00173545	6.45994	-8.4338e-05	6.45994	-0.00678035
		6.47169	-0.000531437	6.47169	-0.00142339	6.47169	4.59172e-05	6.47169	-0.007318
		6.48343	-0.000450625	6.48343	-0.00103499	6.48343	0.000208235	6.48343	-0.00756652
		6.49518	-0.000112228	6.49518	-0.000793121	6.49518	-3.05863e-05	6.49518	-0.00728408
		6.50692	-0.00100103	6.50692	-0.00148322	6.50692	-0.000871587	6.50692	-0.00801444
		6.51867	-0.00108359	6.51867	-0.00159676	6.51867	-0.000319138	6.51867	-0.00753536
		6.53041	-0.0014025	6.53041	-0.00176748	6.53041	0.00190434	6.53041	-0.00665448
		6.54216	-0.00147134	6.54216	-0.00182617	6.54216	0.00151663	6.54216	-0.00671831
		6.5539	-0.00105609	6.5539	-0.00189761	6.5539	0.00144687	6.5539	-0.00613908
		6.56565	-0.000336313	6.56565	-0.00173349	6.56565	-0.000256861	6.56565	-0.00479037
		6.57739	-0.000726814	6.57739	-0.00199086	6.57739	-0.00145499	6.57739	-0.00457027
		6.58914	-0.00068554	6.58914	-0.00204954	6.58914	-0.00114621	6.58914	-0.00344062
		6.60088	-0.000616109	6.60088	-0.00224262	6.60088	-0.00177104	6.60088	-0.00129854
		6.61263	-0.000675318	6.61263	-0.00239982	6.61263	-0.00332195	6.61263	-0.00120612
		6.62437	-0.000649757	6.62437	-0.00273157	6.62437	-0.00325092	6.62437	-0.00119436
		6.63612	-0.000658196	6.63612	-0.00307021	6.63612	-0.00358877	6.63612	-0.00253685
		6.64786	-0.000766178	6.64786	-0.00283533	6.64786	-0.00403445	6.64786	-0.00387899
		6.65961	-0.00088177	6.65961	-0.0024884	6.65961	-0.0039875	6.65961	-0.00409504
		6.67135	-0.000719802	6.67135	-0.00234886	6.67135	-0.00387629	6.67135	-0.0046162
		6.6831	6.7003e-05	6.6831	-0.00137639	6.6831	-0.00309256	6.6831	-0.00415269
		6.69484	0.00057673	6.69484	-0.000629879	6.69484	-0.00257834	6.69484	-0.00363126
		6.70659	0.00107643	6.70659	-0.000504765	6.70659	-0.00179345	6.70659	-0.00307731
		6.71833	0.00128704	6.71833	-0.000544731	6.71833	-0.00158439	6.71833	-0.00296919
		6.73008	0.0016092	6.73008	-0.000634758	6.73008	-0.00142323	6.73008	-0.00292196
		6.74182	0.00257263	6.74182	-0.000177984	6.74182	-0.000570754	6.74182	-0.00237977
		6.75357	0.00346811	6.75357	-4.4773e-05	6.75357	-0.000112484	6.75357	-0.00184012
		6.76531	0.00567418	6.76531	0.00125414	6.76531	0.00174551	6.76531	-0.000421895
		6.77706	0.00876042	6.77706	0.00309091	6.77706	0.0042668	6.77706	0.00195354
		6.7888	0.0122846	6.7888	0.0040666	6.7888	0.0070337	6.7888	0.00382416
		6.80055	0.0181659	6.80055	0.00660198	6.80055	0.0119626	6.80055	0.00764817
		6.81229	0.0258593	6.81229	0.0105916	6.81229	0.0183798	6.81229	0.0130297
		6.82404	0.0329266	6.82404	0.0136661	6.82404	0.0241917	6.82404	0.0178167
		6.83578	0.0412844	6.83578	0.0178183	6.83578	0.0315718	6.83578	0.023869
		6.84753	0.0475143	6.84753	0.0204081	6.84753	0.0366017	6.84753	0.0284112
		6.85927	0.0491996	6.85927	0.0210194	6.85927	0.0384382	6.85927	0.0296805
		6.87102	0.0462401	6.87102	0.0198372	6.87102	0.0361974	6.87102	0.0281747
		6.88276	0.0374168	6.88276	0.0158948	6.88276	0.0288116	6.88276	0.0223324
		6.89451	0.0288149	6.89451	0.0116857	6.89451	0.0213657	6.89451	0.0163241
		6.90625	0.0202915	6.90625	0.00726732	6.90625	0.0145696	6.90625	0.0105936
		6.918	0.0120317	6.918	0.00291678	6.918	0.0077453	6.918	0.00474551
		6.92974	0.00749888	6.92974	0.00036198	6.92974	0.0040303	6.92974	0.00179675
		6.94149	0.00576052	6.94149	-0.000410267	6.94149	0.00233857	6.94149	0.00120869
		6.95323	0.00446188	6.95323	-0.00110093	6.95323	0.000918578	6.95323	0.000730507
		6.96498	0.00376654	6.96498	-0.00132851	6.96498	0.000335608	6.96498	0.000613129
		6.97672	0.00414324	6.97672	-0.00101753	6.97672	0.000656363	6.97672	0.00110134
		6.98847	0.00490902	6.98847	-0.000437892	6.98847	0.00142356	6.98847	0.00177788
		7.00021	0.00519635	7.00021	-0.000495153	7.00021	0.00211303	7.00021	0.00242455
		7.01196	0.00619572	7.01196	0.000196883	7.01196	0.00330802	7.01196	0.00302577
		7.0237	0.00658247	7.0237	0.000518567	7.0237	0.00346816	7.0237	0.00312741
		7.03545	0.00648237	7.03545	0.000675918	7.03545	0.00339836	7.03545	0.00296537
		7.04719	0.00561844	7.04719	0.000665326	7.04719	0.00266107	7.04719	0.00242999
		7.05894	0.00493553	7.05894	0.000982308	7.05894	0.00244485	7.05894	0.00265459
		7.07068	0.00401261	7.07068	0.000434972	7.07068	0.00204079	7.07068	0.00282401
		7.08243	0.00200787	7.08243	-0.000895298	7.08243	0.000488113	7.08243	0.0018249
		7.09417	0.000565322	7.09417	-0.00167018	7.09417	-0.000503357	7.09417	0.00125681
		7.10592	0.000305218	7.10592	-0.00156725	7.10592	-0.00102826	7.10592	0.000770353
		7.11766	-0.00109083	7.11766	-0.00218967	7.11766	-0.0024562	7.11766	-0.000876813
		7.12941	-0.00181066	7.12941	-0.00204058	7.12941	-0.00245204	7.12941	-0.000606037
		7.14115	-0.00169723	7.14115	-0.00183985	7.14115	-0.00239817	7.14115	-0.000379137
		7.1529	-0.00199644	7.1529	-0.00158045	7.1529	-0.00245297	7.1529	-0.000780944
		7.16464	-0.00239145	7.16464	-0.00161318	7.16464	-0.00245936	7.16464	-0.00112611
		7.17639	-0.00165149	7.17639	-0.0011097	7.17639	-0.00194684	7.17639	-0.00103173
		7.18813	-0.00159164	7.18813	-0.000580987	7.18813	-0.00187859	7.18813	-0.00120945
		7.19988	-0.00117246	7.19988	0.000155539	7.19988	-0.00108172	7.19988	-0.000211481
		7.21162	-0.000810712	7.21162	0.000728678	7.21162	-0.000480212	7.21162	0.000403068
		7.22337	-0.00119079	7.22337	0.000602299	7.22337	-0.000690782	7.22337	-0.000109357
		7.23511	-0.00132868	7.23511	0.000871233	7.23511	-0.000382933	7.23511	-8.44577e-05
		7.24686	-0.000899978	7.24686	0.000823454	7.24686	0.000121897	7.24686	-0.000181383
		7.2586	-0.00159846	7.2586	0.000305493	7.2586	-0.000399195	7.2586	-0.00119116
		7.27035	-0.00222627	7.27035	-0.000473071	7.27035	-0.00135874	7.27035	-0.00263442
		7.28209	-0.00250519	7.28209	-0.000438032	7.28209	-0.00170482	7.28209	-0.00289378
		7.29384	-0.00331027	7.29384	-0.000752089	7.29384	-0.00239188	7.29384	-0.00348567
		7.30558	-0.00350004	7.30558	-0.000452916	7.30558	-0.0023388	7.30558	-0.0035974
		7.31733	-0.00305651	7.31733	9.45358e-05	7.31733	-0.00149372	7.31733	-0.00222115
		7.32907	-0.00321846	7.32907	-2.19792e-07	7.32907	-0.00152871	7.32907	-0.0023725
		7.34082	-0.00281413	7.34082	0.000664487	7.34082	-0.000944354	7.34082	-0.00216447
		7.35256	-0.00196471	7.35256	0.00146586	7.35256	-0.000144819	7.35256	-0.00128095
		7.36431	-0.00137522	7.36431	0.00224832	7.36431	0.000371014	7.36431	-0.000675919
		7.37605	-0.000168819	7.37605	0.00307912	7.37605	0.00111838	7.37605	0.000280873
		7.3878	0.000590825	7.3878	0.00369112	7.3878	0.00140653	7.3878	0.00127521
		7.39954	0.00067017	7.39954	0.00382605	7.39954	0.0017057	7.39954	0.00149638
		7.41129	0.000571072	7.41129	0.00369235	7.41129	0.00187767	7.41129	0.0020825
		7.42303	-0.000434792	7.42303	0.00264498	7.42303	0.00106219	7.42303	0.0011648
		7.43478	-0.00176272	7.43478	0.00113361	7.43478	0.000205962	7.43478	-0.000148413
		7.44652	-0.00266033	7.44652	0.000173895	7.44652	-0.00046098	7.44652	-0.000558917
		7.45827	-0.00269503	7.45827	7.52518e-05	7.45827	-0.00023106	7.45827	-6.15385e-05
		7.47001	-0.00205614	7.47001	0.000819798	7.47001	0.000682234	7.47001	0.00108476
		7.48176	-0.00148708	7.48176	0.00159405	7.48176	0.00200843	7.48176	0.00227121
		7.4935	-0.00116302	7.4935	0.00183123	7.4935	0.00327851	7.4935	0.00294397
		7.50525	-0.00104793	7.50525	0.00193367	7.50525	0.00345727	7.50525	0.00386144
		7.51699	-0.0012878	7.51699	0.00151411	7.51699	0.00288132	7.51699	0.00333756
		7.52874	-0.00158044	7.52874	0.000764607	7.52874	0.00221294	7.52874	0.00270924
		7.54048	-0.0022121	7.54048	-6.17048e-05	7.54048	0.0010367	7.54048	0.00186701
		7.55223	-0.00250795	7.55223	-0.000759308	7.55223	0.000351646	7.55223	0.000740909
		7.56397	-0.00271358	7.56397	-0.00143209	7.56397	-0.000331498	7.56397	0.000491187
		7.57572	-0.00254791	7.57572	-0.001294	7.57572	-0.000417447	7.57572	0.000519702
		7.58746	-0.00248035	7.58746	-0.00147036	7.58746	-0.000754417	7.58746	0.000673432
		7.59921	-0.00205708	7.59921	-0.00114114	7.59921	-0.000849522	7.59921	0.00098482
		7.61095	-0.00202622	7.61095	-0.00152103	7.61095	-0.000728257	7.61095	0.00109792
		7.6227	-0.00206855	7.6227	-0.001765	7.6227	-0.000614123	7.6227	0.00136077
		7.63444	-0.00190328	7.63444	-0.00168645	7.63444	-0.000331269	7.63444	0.00204537
		7.64619	-0.00156102	7.64619	-0.00136977	7.64619	0.000274997	7.64619	0.00231726
		7.65793	-0.00100046	7.65793	-0.000692655	7.65793	0.000776311	7.65793	0.00256591
		7.66968	-0.000414169	7.66968	-8.20926e-05	7.66968	0.00103194	7.66968	0.00277839
		7.68142	0.000145997	7.68142	0.000362556	7.68142	0.00106186	7.68142	0.00273605
		7.69317	-0.000679627	7.69317	6.45232e-05	7.69317	0.00022996	7.69317	0.00205886
		7.70491	-0.00167435	7.70491	0.000118296	7.70491	-0.000376279	7.70491	0.00156753
		7.71666	-0.00239437	7.71666	0.000445013	7.71666	-0.000459476	7.71666	0.00177891
		7.72841	-0.00267121	7.72841	0.00167407	7.72841	-0.000236424	7.72841	0.00260459
		7.74015	-0.00259262	7.74015	0.00305462	7.74015	0.000217972	7.74015	0.00354287
		7.7519	-0.00202118	7.7519	0.00458975	7.7519	0.000846213	7.7519	0.00481487
		7.76364	-0.0012657	7.76364	0.00688375	7.76364	0.00155381	7.76364	0.00640377
		7.77539	-0.000925962	7.77539	0.00785288	7.77539	0.0019232	7.77539	0.00725654
		7.78713	-0.000713723	7.78713	0.00804008	7.78713	0.00250547	7.78713	0.00812062
		7.79888	-2.42544e-05	7.79888	0.00948448	7.79888	0.00352243	7.79888	0.0101959
		7.81062	0.000420911	7.81062	0.0102194	7.81062	0.00462663	7.81062	0.0127894
		7.82237	0.00240078	7.82237	0.0138552	7.82237	0.00813349	7.82237	0.018078
		7.83411	0.00423406	7.83411	0.0208351	7.83411	0.0105422	7.83411	0.0230698
		7.84586	0.00686404	7.84586	0.0265736	7.84586	0.0155522	7.84586	0.0318069
		7.8576	0.0106201	7.8576	0.0363601	7.8576	0.0245835	7.8576	0.0419016
		7.86935	0.0151731	7.86935	0.0544156	7.86935	0.0338939	7.86935	0.0565254
		7.88109	0.0176699	7.88109	0.072795	7.88109	0.0480943	7.88109	0.0702856
		7.89284	0.0188657	7.89284	0.0829185	7.89284	0.0673912	7.89284	0.083713
		7.90458	0.0176722	7.90458	0.0985679	7.90458	0.0892605	7.90458	0.105578
		7.91633	0.0156137	7.91633	0.109019	7.91633	0.103981	7.91633	0.11714
		7.92807	0.0136966	7.92807	0.105207	7.92807	0.111713	7.92807	0.121137
		7.93982	0.0104034	7.93982	0.108526	7.93982	0.102296	7.93982	0.124517
		7.95156	0.00786311	7.95156	0.0998786	7.95156	0.0979159	7.95156	0.116193
		7.96331	0.00644605	7.96331	0.0768488	7.96331	0.0813524	7.96331	0.0976869
		7.97505	0.00530914	7.97505	0.0655778	7.97505	0.0596409	7.97505	0.0838831
		7.9868	0.00306851	7.9868	0.0494068	7.9868	0.0415064	7.9868	0.0608397
		7.99854	0.00179609	7.99854	0.0318621	7.99854	0.0294679	7.99854	0.0412651
		8.01029	0.000807145	8.01029	0.0242951	8.01029	0.0200571	8.01029	0.0326865
		8.02203	0.000235968	8.02203	0.020732	8.02203	0.0137026	8.02203	0.0252957
		8.03378	0.000489768	8.03378	0.0180864	8.03378	0.0109292	8.03378	0.0186731
		8.04552	-0.000108028	8.04552	0.0160846	8.04552	0.00786426	8.04552	0.0143248
		8.05727	-2.04926e-06	8.05727	0.0138724	8.05727	0.00600047	8.05727	0.0113497
		8.06901	-0.000240694	8.06901	0.011937	8.06901	0.00474815	8.06901	0.00875713
		8.08076	-0.0011391	8.08076	0.00938595	8.08076	0.00311778	8.08076	0.00762763
		8.0925	-0.00171215	8.0925	0.0050215	8.0925	0.00168074	8.0925	0.00710808
		8.10425	-0.0022735	8.10425	0.00282066	8.10425	0.000466198	8.10425	0.0069299
		8.11599	-0.00300831	8.11599	0.00107611	8.11599	-0.000732308	8.11599	0.00592588
		8.12774	-0.00226098	8.12774	0.000780715	8.12774	-0.000208635	8.12774	0.00577992
		8.13948	-0.00170044	8.13948	0.00093357	8.13948	0.000433391	8.13948	0.00540555
		8.15123	-0.00142688	8.15123	0.000659825	8.15123	0.000505054	8.15123	0.00431777
		8.16297	-0.0012091	8.16297	0.000717294	8.16297	0.000503324	8.16297	0.00305407
		8.17472	-0.0006496	8.17472	0.00131403	8.17472	0.00105949	8.17472	0.00253614
		8.18646	-0.000757499	8.18646	0.000844307	8.18646	0.000615285	8.18646	0.00147502
		8.19821	-0.00121577	8.19821	0.000458863	8.19821	-8.88e-05	8.19821	0.000552381
		8.20995	-0.000504588	8.20995	0.000858378	8.20995	0.000361606	8.20995	0.00129814
		8.2217	0.000159176	8.2217	0.000868821	8.2217	0.000431696	8.2217	0.00188138
		8.23344	-0.000240534	8.23344	0.000371134	8.23344	-6.45113e-05	8.23344	0.00147962
		8.24519	-0.000471549	8.24519	-0.000248442	8.24519	-0.000663101	8.24519	0.000754361
		8.25693	-0.000111427	8.25693	-0.000321947	8.25693	-0.000622191	8.25693	0.000477051
		8.26868	0.000281567	8.26868	-0.000297515	8.26868	-0.000310393	8.26868	0.00098085
		8.28042	-0.000224163	8.28042	-0.001098	8.28042	-0.000887512	8.28042	0.000404603
		8.29217	-0.000529067	8.29217	-0.0013871	8.29217	-0.000912803	8.29217	0.000397839
		8.30391	-0.000813335	8.30391	-0.00186725	8.30391	-0.00130968	8.30391	0.000187603
		8.31566	-0.00207097	8.31566	-0.0031999	8.31566	-0.00270308	8.31566	-0.00136903
		8.3274	-0.00243739	8.3274	-0.00335906	8.3274	-0.00278005	8.3274	-0.00178627
		8.33915	-0.00184677	8.33915	-0.00268779	8.33915	-0.00231227	8.33915	-0.000981195
		8.35089	-0.00227492	8.35089	-0.00269625	8.35089	-0.0024264	8.35089	-0.00125776
		8.36264	-0.00181825	8.36264	-0.00193987	8.36264	-0.00164922	8.36264	-0.000996608
		8.37438	-0.00142322	8.37438	-0.00134548	8.37438	-0.000988793	8.37438	-0.00103522
		8.38613	-0.00152353	8.38613	-0.00114095	8.38613	-0.000838817	8.38613	-0.00158218
		8.39787	-0.00126446	8.39787	-0.000834847	8.39787	-0.000424993	8.39787	-0.00182883
		8.40962	-0.000979282	8.40962	-0.000522613	8.40962	-1.25536e-05	8.40962	-0.001875
		8.42136	-0.000704109	8.42136	-0.000329268	8.42136	0.000223658	8.42136	-0.000686809
		8.43311	-0.000692235	8.43311	-0.00026479	8.43311	-7.96115e-05	8.43311	-0.000393222
		8.44485	-0.000259549	8.44485	0.000207685	8.44485	0.000202652	8.44485	8.72436e-05
		8.4566	-0.00052787	8.4566	-0.000135464	8.4566	-0.000351175	8.4566	-4.54675e-05
		8.46834	-0.000649354	8.46834	-0.000253146	8.46834	-0.000685935	8.46834	-0.000339148
		8.48009	4.44348e-05	8.48009	0.000891496	8.48009	0.000351666	8.48009	0.000282945
		8.49183	-0.00012792	8.49183	0.00099123	8.49183	0.000329794	8.49183	-0.000150536
		8.50358	-0.000136064	8.50358	0.00107841	8.50358	0.000451185	8.50358	-0.000352683
		8.51532	-0.000298314	8.51532	0.00086126	8.51532	0.000537746	8.51532	-0.000626214
		8.52707	-0.000515189	8.52707	0.00028568	8.52707	0.000152578	8.52707	-0.00106228
		8.53881	-0.000978438	8.53881	-0.000259013	8.53881	-0.000159977	8.53881	-0.00151207
		8.55056	-0.000451262	8.55056	0.000131717	8.55056	0.000154467	8.55056	-0.0011506
		8.5623	-0.000421779	8.5623	0.000312661	8.5623	9.99477e-05	8.5623	-0.00117456
		8.57405	-0.000741155	8.57405	3.25904e-05	8.57405	-2.95972e-07	8.57405	-0.00145458
		8.58579	-0.000871515	8.58579	0.000195356	8.58579	-6.98499e-05	8.58579	-0.00144671
		8.59754	-0.000450937	8.59754	0.000589962	8.59754	0.000298357	8.59754	-0.000896771
		8.60928	-0.000400788	8.60928	0.000117901	8.60928	1.38284e-05	8.60928	-0.00136211
		8.62103	-2.64996e-06	8.62103	0.000369578	8.62103	0.000266839	8.62103	-0.000764934
		8.63277	-9.82861e-05	8.63277	0.000233639	8.63277	4.13094e-05	8.63277	-0.000686985
		8.64452	-0.00048912	8.64452	-0.000136576	8.64452	-0.000534314	8.64452	-0.00139502
		8.65626	-0.000329777	8.65626	0.000537904	8.65626	-0.00015183	8.65626	-0.0011415
		8.66801	-0.000768058	8.66801	0.000565981	8.66801	-0.000338549	8.66801	-0.00117049
		8.67975	-0.000555362	8.67975	0.000604622	8.67975	-7.53524e-05	8.67975	-0.00135542
		8.6915	-0.00126566	8.6915	-0.000284644	8.6915	-0.000647617	8.6915	-0.00174866
		8.70324	-0.00106055	8.70324	-0.000240118	8.70324	-0.000576167	8.70324	-0.00102552
		8.71499	-0.000564895	8.71499	-0.000298532	8.71499	-0.000638459	8.71499	-0.000926135
		8.72673	-0.000572762	8.72673	-0.000144481	8.72673	-0.000997128	8.72673	-0.000756713
		8.73848	0.000226386	8.73848	0.000947398	8.73848	-0.000258769	8.73848	0.00086197
		8.75022	0.000371615	8.75022	0.00189916	8.75022	0.000240216	8.75022	0.0019613
		8.76197	9.15437e-05	8.76197	0.00298803	8.76197	0.00075064	8.76197	0.00314776
		8.77371	2.98179e-05	8.77371	0.00430663	8.77371	0.00129443	8.77371	0.00422384
		8.78546	2.03552e-05	8.78546	0.00659023	8.78546	0.00196999	8.78546	0.00532557
		8.7972	-0.000435759	8.7972	0.00800026	8.7972	0.00247518	8.7972	0.00577835
		8.80895	-0.000975527	8.80895	0.0086116	8.80895	0.00235986	8.80895	0.00572391
		8.82069	-0.00121774	8.82069	0.00904105	8.82069	0.00251377	8.82069	0.0060245
		8.83244	-0.000824915	8.83244	0.00846269	8.83244	0.00313237	8.83244	0.00673247
		8.84418	-0.000780993	8.84418	0.0066255	8.84418	0.00270894	8.84418	0.00644997
		8.85593	-0.00027186	8.85593	0.00535173	8.85593	0.00262685	8.85593	0.0066075
		8.86767	0.000359822	8.86767	0.0036173	8.86767	0.00235288	8.86767	0.00615214
		8.87942	0.000918559	8.87942	0.00306008	8.87942	0.00216744	8.87942	0.00512026
		8.89116	0.00162778	8.89116	0.00276041	8.89116	0.00217766	8.89116	0.00423529
		8.90291	0.00116532	8.90291	0.00162159	8.90291	0.001663	8.90291	0.00284386
		8.91465	0.000289238	8.91465	0.000375185	8.91465	0.000492623	8.91465	0.0015016
		8.9264	-0.000588689	8.9264	-0.000877031	8.9264	-0.000656079	8.9264	-0.000192189
		8.93814	-0.000684409	8.93814	-0.00134485	8.93814	-0.000988942	8.93814	-0.000726679
		8.94989	-0.00105512	8.94989	-0.00189864	8.94989	-0.00166043	8.94989	-0.00144386
		8.96163	-0.00083468	8.96163	-0.00181635	8.96163	-0.00183713	8.96163	-0.00172553
		8.97338	-0.000839447	8.97338	-0.00153519	8.97338	-0.00184049	8.97338	-0.00181001
		8.98512	-0.00101732	8.98512	-0.00142887	8.98512	-0.00199718	8.98512	-0.00202439
		8.99687	-0.00115783	8.99687	-0.00161526	8.99687	-0.00240407	8.99687	-0.00232761
		9.00861	-0.00091071	9.00861	-0.00148797	9.00861	-0.0019653	9.00861	-0.00183679
		9.02036	-0.000974239	9.02036	-0.00152301	9.02036	-0.0019157	9.02036	-0.00139601
		9.0321	-0.000964591	9.0321	-0.00168935	9.0321	-0.00188633	9.0321	-0.00131195
		9.04385	-0.00123655	9.04385	-0.00146067	9.04385	-0.00173541	9.04385	-0.00138254
		9.05559	-0.00167762	9.05559	-0.00167915	9.05559	-0.00207932	9.05559	-0.00160864
		9.06734	-0.00138503	9.06734	-0.00137611	9.06734	-0.00148383	9.06734	-0.000915357
		9.07908	-0.00133944	9.07908	-0.000953524	9.07908	-0.00101344	9.07908	-0.000394153
		9.09083	-0.00104685	9.09083	-0.000436314	9.09083	-0.000396364	9.09083	0.000673127
		9.10257	-0.000319148	9.10257	0.000104592	9.10257	0.000432777	9.10257	0.00180218
		9.11432	-0.00076789	9.11432	-0.000254086	9.11432	0.000317548	9.11432	0.00204742
		9.12607	-0.000800908	9.12607	-0.000178188	9.12607	0.000792159	9.12607	0.00348888
		9.13781	-0.000542587	9.13781	0.000777679	9.13781	0.00125286	9.13781	0.00568982
		9.14956	-0.00048776	9.14956	0.00215587	9.14956	0.00237222	9.14956	0.00881731
		9.1613	-0.00111195	9.1613	0.00238469	9.1613	0.003619	9.1613	0.0121842
		9.17305	-0.00101601	9.17305	0.00427677	9.17305	0.00550211	9.17305	0.016723
		9.18479	-0.00117554	9.18479	0.00707017	9.18479	0.00854148	9.18479	0.0225552
		9.19654	-0.00113854	9.19654	0.00986846	9.19654	0.0130267	9.19654	0.0294296
		9.20828	-0.000391846	9.20828	0.0140748	9.20828	0.0193244	9.20828	0.0391753
		9.22003	-0.000150712	9.22003	0.0206604	9.22003	0.0263981	9.22003	0.0495044
		9.23177	0.0001431	9.23177	0.0335235	9.23177	0.0346675	9.23177	0.0588715
		9.24352	-9.8851e-05	9.24352	0.0407196	9.24352	0.0416182	9.24352	0.0700935
		9.25526	-4.06031e-05	9.25526	0.0491142	9.25526	0.0456355	9.25526	0.0790681
		9.26701	-0.000504425	9.26701	0.0525332	9.26701	0.0451219	9.26701	0.0814781
		9.27875	-0.000877128	9.27875	0.0457096	9.27875	0.0419344	9.27875	0.0810327
		9.2905	-0.00042071	9.2905	0.0385019	9.2905	0.0362932	9.2905	0.0751047
		9.30224	-0.000615744	9.30224	0.0275543	9.30224	0.0286822	9.30224	0.0651527
		9.31399	-0.0010272	9.31399	0.016516	9.31399	0.0193117	9.31399	0.0559346
		9.32573	-0.00120163	9.32573	0.0105503	9.32573	0.011626	9.32573	0.0453693
		9.33748	-0.00103373	9.33748	0.00655693	9.33748	0.00790933	9.33748	0.0380121
		9.34922	-0.00114703	9.34922	0.00357835	9.34922	0.00583153	9.34922	0.0316366
		9.36097	-0.00154587	9.36097	0.00227849	9.36097	0.00382285	9.36097	0.0259508
		9.37271	-0.00169424	9.37271	0.00154033	9.37271	0.00330533	9.37271	0.0220179
		9.38446	-0.00226842	9.38446	0.00114072	9.38446	0.00258035	9.38446	0.0181516
		9.3962	-0.00195648	9.3962	0.00227994	9.3962	0.00245211	9.3962	0.016789
		9.40795	-0.00105213	9.40795	0.00371286	9.40795	0.00280203	9.40795	0.0161175
		9.41969	-0.000502286	9.41969	0.00646096	9.41969	0.00308002	9.41969	0.0153148
		9.43144	-0.000708647	9.43144	0.00744258	9.43144	0.00220331	9.43144	0.014016
		9.44318	-0.000811051	9.44318	0.00698244	9.44318	0.00167786	9.44318	0.0126905
		9.45493	-0.000955377	9.45493	0.00647657	9.45493	0.000898635	9.45493	0.0117837
		9.46667	-0.000885826	9.46667	0.00394735	9.46667	0.000665169	9.46667	0.0108765
		9.47842	-0.000399052	9.47842	0.00230886	9.47842	0.000831771	9.47842	0.0103785
		9.49016	-8.59713e-05	9.49016	0.00135774	9.49016	0.000652057	9.49016	0.00939909
		9.50191	-0.000863209	9.50191	-2.03587e-05	9.50191	-0.000284421	9.50191	0.00782773
		9.51365	-0.00136751	9.51365	-0.0011762	9.51365	-0.000694389	9.51365	0.00623805
		9.5254	-0.00143482	9.5254	-0.00188545	9.5254	-0.0007992	9.5254	0.00529027
		9.53714	-0.00192584	9.53714	-0.00205476	9.53714	-0.00092392	9.53714	0.00522059
		9.54889	-0.00180259	9.54889	-0.00177387	9.54889	-0.000913143	9.54889	0.00522455
		9.56063	-0.00192102	9.56063	-0.00222113	9.56063	-0.00114689	9.56063	0.00453398
		9.57238	-0.00201752	9.57238	-0.0014023	9.57238	-0.00109996	9.57238	0.00463907
		9.58412	-0.00182858	9.58412	0.000291662	9.58412	-0.00106864	9.58412	0.00475669
		9.59587	-0.00118405	9.59587	0.00103702	9.59587	7.04592e-05	9.59587	0.00531802
		9.60761	-0.00121832	9.60761	0.00185255	9.60761	0.000451351	9.60761	0.00584783
		9.61936	-0.00117004	9.61936	0.0033022	9.61936	0.00106897	9.61936	0.00661587
		9.6311	-0.00103281	9.6311	0.00305056	9.6311	0.00191928	9.6311	0.00834326
		9.64285	-0.000667169	9.64285	0.00353564	9.64285	0.00233903	9.64285	0.0105962
		9.65459	-0.00063345	9.65459	0.00259612	9.65459	0.00236542	9.65459	0.0133932
		9.66634	-0.000601353	9.66634	0.00086451	9.66634	0.00299534	9.66634	0.0166279
		9.67808	-0.000671725	9.67808	0.00109003	9.67808	0.00440127	9.67808	0.02158
		9.68983	-0.000772832	9.68983	0.00126065	9.68983	0.0056598	9.68983	0.0280846
		9.70157	-0.00077032	9.70157	0.00173147	9.70157	0.0096096	9.70157	0.0336439
		9.71332	-0.000983523	9.71332	0.00190542	9.71332	0.0121072	9.71332	0.0379931
		9.72506	-0.00104405	9.72506	0.00220421	9.72506	0.0144724	9.72506	0.0437977
		9.73681	-0.00161199	9.73681	0.00238747	9.73681	0.0153832	9.73681	0.0458752
		9.74855	-0.00186379	9.74855	0.0021625	9.74855	0.0148168	9.74855	0.0475942
		9.7603	-0.00172305	9.7603	0.00326956	9.7603	0.0128914	9.7603	0.0500628
		9.77204	-0.00187926	9.77204	0.00509796	9.77204	0.0115537	9.77204	0.0528546
		9.78379	-0.00171444	9.78379	0.0084485	9.78379	0.0100554	9.78379	0.0647419
		9.79553	-0.00163162	9.79553	0.0129026	9.79553	0.0103258	9.79553	0.0736645
		9.80728	-0.00123111	9.80728	0.0185117	9.80728	0.0113674	9.80728	0.0814846
		9.81902	-0.000859165	9.81902	0.0232554	9.81902	0.0132786	9.81902	0.0936579
		9.83077	-0.000582011	9.83077	0.0282178	9.83077	0.0141245	9.83077	0.0933338
		9.84251	-0.00100836	9.84251	0.0334087	9.84251	0.0146413	9.84251	0.089856
		9.85426	-0.00119423	9.85426	0.0317456	9.85426	0.0139178	9.85426	0.0849946
		9.866	-0.00140384	9.866	0.0304423	9.866	0.0115579	9.866	0.0744032
		9.87775	-0.00129082	9.87775	0.0278754	9.87775	0.0103866	9.87775	0.0631512
		9.88949	-0.00152428	9.88949	0.0211439	9.88949	0.00853867	9.88949	0.0566906
		9.90124	-0.00139617	9.90124	0.0189513	9.90124	0.00657892	9.90124	0.0479747
		9.91298	-0.000535111	9.91298	0.0159558	9.91298	0.00613152	9.91298	0.0414004
		9.92473	-0.000124239	9.92473	0.0109963	9.92473	0.0053266	9.92473	0.035904
		9.93647	0.000490998	9.93647	0.0113404	9.93647	0.00509454	9.93647	0.0329557
		9.94822	0.000188185	9.94822	0.0108198	9.94822	0.00425532	9.94822	0.0287692
		9.95996	-0.000252842	9.95996	0.00979135	9.95996	0.00355956	9.95996	0.027155
		9.97171	-0.000769528	9.97171	0.00888279	9.97171	0.00294192	9.97171	0.0258825
		9.98345	-0.000907567	9.98345	0.00729188	9.98345	0.00201171	9.98345	0.0250609
		9.9952	-9.10601e-05	9.9952	0.00617141	9.9952	0.00204133	9.9952	0.0251451
		10.0069	0.000214046	10.0069	0.00426474	10.0069	0.00183056	10.0069	0.0241453
		10.0187	-0.000205755	10.0187	0.0024039	10.0187	0.000844987	10.0187	0.0217987
		10.0304	-0.000150264	10.0304	0.00131693	10.0304	0.000705502	10.0304	0.0205845
		10.0422	-0.000694809	10.0422	0.000448232	10.0422	0.00043244	10.0422	0.0180531
		10.0539	-0.000817441	10.0539	0.000540001	10.0539	0.000892749	10.0539	0.0194811
		10.0657	-0.000521617	10.0657	0.00159068	10.0657	0.00206852	10.0657	0.0197292
		10.0774	-0.000551027	10.0774	0.00224773	10.0774	0.00364262	10.0774	0.0228171
		10.0892	-0.00106666	10.0892	0.00326414	10.0892	0.00529918	10.0892	0.026699
		10.1009	-0.00133629	10.1009	0.00508859	10.1009	0.00784252	10.1009	0.0286709
		10.1126	-0.00145893	10.1126	0.00724427	10.1126	0.0113423	10.1126	0.0320217
		10.1244	-0.00102186	10.1244	0.0105204	10.1244	0.0159886	10.1244	0.0350116
		10.1361	-0.000597409	10.1361	0.0145454	10.1361	0.0214436	10.1361	0.0342243
		10.1479	-0.00113317	10.1479	0.0152812	10.1479	0.0222003	10.1479	0.0333917
		10.1596	-0.00129328	10.1596	0.0159211	10.1596	0.0209199	10.1596	0.0295164
		10.1714	-0.000991233	10.1714	0.0155755	10.1714	0.0172417	10.1714	0.0246032
		10.1831	-0.000641131	10.1831	0.0129587	10.1831	0.0124671	10.1831	0.0198398
		10.1949	-0.000274179	10.1949	0.0108995	10.1949	0.00928937	10.1949	0.0145931
		10.2066	0.000339666	10.2066	0.00812917	10.2066	0.00711107	10.2066	0.0109423
		10.2184	-3.76189e-05	10.2184	0.00428149	10.2184	0.00391111	10.2184	0.00669823
		10.2301	-0.000622381	10.2301	0.00254248	10.2301	0.00192406	10.2301	0.00337809
		10.2418	-0.00112641	10.2418	0.00122576	10.2418	0.000537722	10.2418	0.0013732
		10.2536	-0.00114161	10.2536	0.000623103	10.2536	-1.94134e-05	10.2536	-0.00022004
		10.2653	-0.000288981	10.2653	0.0015099	10.2653	0.000348712	10.2653	-0.000212851
		10.2771	0.000205397	10.2771	0.00168162	10.2771	0.000181045	10.2771	-0.00106175
		10.2888	0.000179926	10.2888	0.0013999	10.2888	-6.31581e-05	10.2888	-0.00181876
		10.3006	0.000257801	10.3006	0.000951487	10.3006	-0.000476072	10.3006	-0.00275819
		10.3123	-0.000130145	10.3123	0.000370901	10.3123	-0.00128473	10.3123	-0.00366599
		10.3241	2.91849e-05	10.3241	-6.5919e-05	10.3241	-0.00132608	10.3241	-0.00386727
		10.3358	0.000316382	10.3358	-0.000185767	10.3358	-0.00140709	10.3358	-0.00343636
		10.3475	0.000118736	10.3475	-0.000869007	10.3475	-0.00184216	10.3475	-0.00337663
		10.3593	0.000159608	10.3593	-0.00126386	10.3593	-0.00184261	10.3593	-0.00301574
		10.371	0.000634855	10.371	-0.00120062	10.371	-0.00161503	10.371	-0.00253567
		10.3828	0.000270217	10.3828	-0.00157787	10.3828	-0.00179962	10.3828	-0.002248
		10.3945	-6.48852e-05	10.3945	-0.00228515	10.3945	-0.00213405	10.3945	-0.00177458
		10.4063	-0.000918935	10.4063	-0.00301215	10.4063	-0.00264108	10.4063	-0.00190758
		10.418	-0.00135957	10.418	-0.00336054	10.418	-0.00266845	10.418	-0.00124544
		10.4298	-0.00190228	10.4298	-0.00355468	10.4298	-0.00252193	10.4298	-0.00114716
		10.4415	-0.00157302	10.4415	-0.00266173	10.4415	-0.00138034	10.4415	-7.4937e-05
		10.4533	-0.000986425	10.4533	-0.00176326	10.4533	-6.30855e-05	10.4533	0.00142739
		10.465	-0.000527335	10.465	-0.000700505	10.465	0.0012644	10.465	0.00298713
		10.4767	-0.000273182	10.4767	0.00017282	10.4767	0.00290606	10.4767	0.00449221
		10.4885	-0.00010905	10.4885	0.000796393	10.4885	0.00365779	10.4885	0.00487324
		10.5002	0.000464904	10.5002	0.00118464	10.5002	0.00382506	10.5002	0.00467979
		10.512	0.000881121	10.512	0.00139918	10.512	0.00310222	10.512	0.00347692
		10.5237	0.000817169	10.5237	0.000791651	10.5237	0.00159087	10.5237	0.00114477
		10.5355	0.000626171	10.5355	4.44259e-05	10.5355	0.000409108	10.5355	-0.000578534
		10.5472	2.85804e-05	10.5472	-0.000913838	10.5472	-0.000930251	10.5472	-0.00274501
		10.559	-0.000633445	10.559	-0.00195126	10.559	-0.00212655	10.559	-0.0044038
		10.5707	-0.000840899	10.5707	-0.00242222	10.5707	-0.00292435	10.5707	-0.00486109
		10.5825	-0.000383173	10.5825	-0.00249665	10.5825	-0.00288781	10.5825	-0.00502186
		10.5942	-0.000539114	10.5942	-0.00267853	10.5942	-0.00332646	10.5942	-0.005476
		10.6059	-0.000513034	10.6059	-0.00284512	10.6059	-0.00342656	10.6059	-0.00568646
		10.6177	-0.000598457	10.6177	-0.00278164	10.6177	-0.00338475	10.6177	-0.0059507
		10.6294	-0.000773779	10.6294	-0.00268394	10.6294	-0.00356137	10.6294	-0.00618639
		10.6412	-0.000142877	10.6412	-0.00222762	10.6412	-0.00301475	10.6412	-0.00557287
		10.6529	-0.000524168	10.6529	-0.00258189	10.6529	-0.0033045	10.6529	-0.00636008
		10.6647	-0.000118969	10.6647	-0.00231146	10.6647	-0.00284219	10.6647	-0.00597223
		10.6764	0.000234084	10.6764	-0.00225266	10.6764	-0.00239736	10.6764	-0.00572797
		10.6882	0.000303393	10.6882	-0.00243293	10.6882	-0.00221571	10.6882	-0.0056503
		10.6999	7.08085e-05	10.6999	-0.00278161	10.6999	-0.00233637	10.6999	-0.00565543
		10.7116	-3.23132e-05	10.7116	-0.0031254	10.7116	-0.00249573	10.7116	-0.00588535
		10.7234	-0.000199451	10.7234	-0.00321524	10.7234	-0.00267082	10.7234	-0.00572986
		10.7351	-4.92856e-05	10.7351	-0.00289819	10.7351	-0.00269524	10.7351	-0.00570293
		10.7469	-5.05191e-05	10.7469	-0.00285387	10.7469	-0.0026888	10.7469	-0.00582623
		10.7586	-0.000496676	10.7586	-0.00315199	10.7586	-0.00298429	10.7586	-0.00593985
		10.7704	-0.000284358	10.7704	-0.00286009	10.7704	-0.0026454	10.7704	-0.00542209
		10.7821	-0.000448779	10.7821	-0.0030123	10.7821	-0.00256682	10.7821	-0.00517487
		10.7939	-0.00107705	10.7939	-0.00349537	10.7939	-0.00292161	10.7939	-0.0054231
		10.8056	-0.000878113	10.8056	-0.00324556	10.8056	-0.00263633	10.8056	-0.00544789
		10.8174	-0.000491521	10.8174	-0.00304934	10.8174	-0.00259331	10.8174	-0.00520697
		10.8291	-0.000553257	10.8291	-0.00324911	10.8291	-0.00286914	10.8291	-0.00552209
		10.8408	0.000399284	10.8408	-0.00252748	10.8408	-0.00215349	10.8408	-0.00524294
		10.8526	0.000346785	10.8526	-0.00250711	10.8526	-0.00223862	10.8526	-0.0050526
		10.8643	-0.000344243	10.8643	-0.00289969	10.8643	-0.00272047	10.8643	-0.00531051
		10.8761	-0.000646906	10.8761	-0.00291719	10.8761	-0.00297884	10.8761	-0.00510284
		10.8878	-0.00121185	10.8878	-0.00349354	10.8878	-0.00364432	10.8878	-0.00512911
		10.8996	-0.0012012	10.8996	-0.00359607	10.8996	-0.00374744	10.8996	-0.00475723
		10.9113	-0.000430293	10.9113	-0.00303414	10.9113	-0.00313829	10.9113	-0.003589
		10.9231	7.84555e-05	10.9231	-0.00254031	10.9231	-0.00244226	10.9231	-0.00218862
		10.9348	0.000692177	10.9348	-0.00206612	10.9348	-0.00189425	10.9348	-0.000682344
		10.9465	0.000815838	10.9465	-0.00201367	10.9465	-0.00192945	10.9465	8.22614e-05
		10.9583	0.000486661	10.9583	-0.00253438	10.9583	-0.00248294	10.9583	0.00136304
		10.97	0.000671194	10.97	-0.00242256	10.97	-0.00219094	10.97	0.00189973
		10.9818	0.000319173	10.9818	-0.00275843	10.9818	-0.0023955	10.9818	0.0016519
		10.9935	0.000380309	10.9935	-0.00277174	10.9935	-0.00220782	10.9935	0.00194077
		11.0053	0.000835915	11.0053	-0.00235287	11.0053	-0.00179009	11.0053	0.00208569
		11.017	0.000868037	11.017	-0.00222598	11.017	-0.00176007	11.017	0.00237746
		11.0288	0.00178953	11.0288	-0.00157944	11.0288	-0.00103492	11.0288	0.00341771
		11.0405	0.00233131	11.0405	-0.00132328	11.0405	-0.000539185	11.0405	0.00326243
		11.0523	0.00295626	11.0523	-0.000934167	11.0523	2.07648e-05	11.0523	0.00399409
		11.064	0.00358845	11.064	-0.000313196	11.064	0.000637486	11.064	0.00416892
		11.0757	0.00392062	11.0757	0.000246443	11.0757	0.00105352	11.0757	0.00330911
		11.0875	0.00420745	11.0875	0.00089973	11.0875	0.00168998	11.0875	0.00308096
		11.0992	0.00551057	11.0992	0.00216953	11.0992	0.00292682	11.0992	0.00316859
		11.111	0.00692013	11.111	0.00355815	11.111	0.00423467	11.111	0.00347038
		11.1227	0.00834016	11.1227	0.00545551	11.1227	0.00575155	11.1227	0.00446082
		11.1345	0.00926518	11.1345	0.00757942	11.1345	0.00678057	11.1345	0.0055062
		11.1462	0.00855579	11.1462	0.00860801	11.1462	0.00649179	11.1462	0.00587166
		11.158	0.00802892	11.158	0.0106403	11.158	0.00650385	11.158	0.0073013
		11.1697	0.00741144	11.1697	0.0138022	11.1697	0.00678207	11.1697	0.00856909
		11.1814	0.00607424	11.1814	0.0149949	11.1814	0.00656195	11.1814	0.00976395
		11.1932	0.00513232	11.1932	0.0157879	11.1932	0.0070032	11.1932	0.0111476
		11.2049	0.00429595	11.2049	0.0148835	11.2049	0.00815545	11.2049	0.0124833
		11.2167	0.0028719	11.2167	0.0141893	11.2167	0.00972955	11.2167	0.0150135
		11.2284	0.0018453	11.2284	0.0132156	11.2284	0.0119307	11.2284	0.0183785
		11.2402	0.00152373	11.2402	0.0121214	11.2402	0.0155685	11.2402	0.0219816
		11.2519	0.000386753	11.2519	0.0121177	11.2519	0.0183675	11.2519	0.0261596
		11.2637	2.72226e-05	11.2637	0.0121478	11.2637	0.0208737	11.2637	0.0322416
		11.2754	-1.04802e-05	11.2754	0.0115664	11.2754	0.0226121	11.2754	0.0355578
		11.2872	5.51669e-05	11.2872	0.0123858	11.2872	0.0227864	11.2872	0.0381595
		11.2989	0.000251194	11.2989	0.012743	11.2989	0.0225788	11.2989	0.041315
		11.3106	0.000348423	11.3106	0.0135048	11.3106	0.0242223	11.3106	0.0443042
		11.3224	0.00051083	11.3224	0.0155626	11.3224	0.0288292	11.3224	0.0503789
		11.3341	0.000216575	11.3341	0.0197565	11.3341	0.0341247	11.3341	0.0588827
		11.3459	2.25175e-05	11.3459	0.0254836	11.3459	0.0446754	11.3459	0.0683613
		11.3576	-0.000111334	11.3576	0.0300574	11.3576	0.0524015	11.3576	0.0723549
		11.3694	-0.000131931	11.3694	0.0344392	11.3694	0.0576226	11.3694	0.0781755
		11.3811	-0.000153951	11.3811	0.0370943	11.3811	0.0580528	11.3811	0.0794156
		11.3929	0.000111423	11.3929	0.035791	11.3929	0.0523261	11.3929	0.0720744
		11.4046	0.00028508	11.4046	0.0317707	11.4046	0.0438017	11.4046	0.0667939
		11.4163	0.000376405	11.4163	0.0258642	11.4163	0.0314711	11.4163	0.0562646
		11.4281	-0.000156492	11.4281	0.0181586	11.4281	0.0229241	11.4281	0.0446521
		11.4398	-0.000346586	11.4398	0.0129869	11.4398	0.016049	11.4398	0.0384468
		11.4516	-0.000542082	11.4516	0.00921622	11.4516	0.00949281	11.4516	0.0321935
		11.4633	-0.000487426	11.4633	0.00634065	11.4633	0.00689234	11.4633	0.0257644
		11.4751	-0.00033061	11.4751	0.00515692	11.4751	0.00505564	11.4751	0.0213615
		11.4868	-1.53985e-05	11.4868	0.00483495	11.4868	0.00367343	11.4868	0.0175968
		11.4986	-0.000320582	11.4986	0.00384285	11.4986	0.00234084	11.4986	0.0136302
		11.5103	-9.21506e-05	11.5103	0.00362632	11.5103	0.00184901	11.5103	0.0112235
		11.5221	-0.000492394	11.5221	0.00257913	11.5221	0.000713443	11.5221	0.00893087
		11.5338	-0.000867568	11.5338	0.00126098	11.5338	-0.000271186	11.5338	0.00631647
		11.5455	-0.000722772	11.5455	0.00077829	11.5455	-0.000457749	11.5455	0.00523375
		11.5573	-0.000780286	11.5573	-0.000110582	11.5573	-0.000969194	11.5573	0.00336587
		11.569	-0.000624584	11.569	-0.000564225	11.569	-0.00119049	11.569	0.00222013
		11.5808	-0.000297854	11.5808	-0.000365514	11.5808	-0.00110749	11.5808	0.00138457
		11.5925	0.000105515	11.5925	-0.000274587	11.5925	-0.00117616	11.5925	0.000903778
		11.6043	0.000173783	11.6043	-0.000405127	11.6043	-0.00122508	11.6043	0.000174493
		11.616	-7.51112e-05	11.616	-0.000665843	11.616	-0.00142254	11.616	-0.000670355
		11.6278	-0.000274176	11.6278	-0.00114405	11.6278	-0.00165705	11.6278	-0.00132213
		11.6395	-0.000642933	11.6395	-0.001931	11.6395	-0.00228926	11.6395	-0.00235489
		11.6512	-0.000928178	11.6512	-0.00247414	11.6512	-0.00238146	11.6512	-0.00316152
		11.663	-0.000749098	11.663	-0.00278033	11.663	-0.00222243	11.663	-0.00346764
		11.6747	-0.00117109	11.6747	-0.00340918	11.6747	-0.00284862	11.6747	-0.00413547
		11.6865	-0.000873551	11.6865	-0.00318245	11.6865	-0.00240262	11.6865	-0.00394274
		11.6982	-0.00113056	11.6982	-0.00343347	11.6982	-0.00270125	11.6982	-0.00396718
		11.71	-0.00119884	11.71	-0.00342492	11.71	-0.0028332	11.71	-0.00348609
		11.7217	-0.000519741	11.7217	-0.00276954	11.7217	-0.00237467	11.7217	-0.00275122
		11.7335	-5.58533e-05	11.7335	-0.00252823	11.7335	-0.00211521	11.7335	-0.00219547
		11.7452	0.000246147	11.7452	-0.00211087	11.7452	-0.0017803	11.7452	-0.00166999
		11.757	0.000367336	11.757	-0.00217743	11.757	-0.00151712	11.757	-0.00129705
		11.7687	8.01179e-05	11.7687	-0.00251254	11.7687	-0.00155595	11.7687	-0.00143309
		11.7804	-0.000443723	11.7804	-0.00296541	11.7804	-0.00185348	11.7804	-0.00150803
		11.7922	-0.000898324	11.7922	-0.00360443	11.7922	-0.00232271	11.7922	-0.0019535
		11.8039	-0.00142208	11.8039	-0.0041287	11.8039	-0.00283681	11.8039	-0.00224294
		11.8157	-0.00202939	11.8157	-0.0050544	11.8157	-0.00352761	11.8157	-0.00264114
		11.8274	-0.00212468	11.8274	-0.00511571	11.8274	-0.0037392	11.8274	-0.00257311
		11.8392	-0.00206745	11.8392	-0.00482668	11.8392	-0.00376339	11.8392	-0.00254727
		11.8509	-0.00152319	11.8509	-0.00459983	11.8509	-0.00337244	11.8509	-0.00214838
		11.8627	-0.00049796	11.8627	-0.00352222	11.8627	-0.00207444	11.8627	-0.00132762
		11.8744	-0.000113387	11.8744	-0.00320013	11.8744	-0.00190137	11.8744	-0.0015974
		11.8861	0.000523705	11.8861	-0.0032524	11.8861	-0.00165428	11.8861	-0.0018603
		11.8979	1.69612e-05	11.8979	-0.00361127	11.8979	-0.00223909	11.8979	-0.00243238
		11.9096	-6.06235e-05	11.9096	-0.00366699	11.9096	-0.00249516	11.9096	-0.00308925
		11.9214	-0.000310123	11.9214	-0.00378622	11.9214	-0.00238774	11.9214	-0.00324431
		11.9331	-0.000285994	11.9331	-0.00333092	11.9331	-0.00212066	11.9331	-0.00301634
		11.9449	-0.000165766	11.9449	-0.00289516	11.9449	-0.00158315	11.9449	-0.00302076
		11.9566	-0.000358082	11.9566	-0.00307394	11.9566	-0.00158069	11.9566	-0.00356457
		11.9684	-6.42389e-05	11.9684	-0.00241822	11.9684	-0.00136309	11.9684	-0.00311853
		11.9801	0.000168651	11.9801	-0.00232909	11.9801	-0.00127338	11.9801	-0.00287212
		11.9919	0.00038402	11.9919	-0.00245343	11.9919	-0.00136283	11.9919	-0.00235605
		12.0036	0.000548515	12.0036	-0.00229785	12.0036	-0.00139776	12.0036	-0.00210445
		12.0153	0.000431979	12.0153	-0.00231938	12.0153	-0.0011475	12.0153	-0.00201525
		12.0271	0.000348384	12.0271	-0.00256876	12.0271	-0.00135356	12.0271	-0.00193257
		12.0388	0.000191333	12.0388	-0.00230414	12.0388	-0.00146855	12.0388	-0.00194137
		12.0506	0.000177285	12.0506	-0.00198687	12.0506	-0.00145566	12.0506	-0.00146137
		12.0623	0.000607099	12.0623	-0.00105722	12.0623	-0.00135501	12.0623	-0.000648387
		12.0741	0.000992227	12.0741	-6.11823e-05	12.0741	-0.00112842	12.0741	-0.000245756
		12.0858	0.00118604	12.0858	0.000697482	12.0858	-0.000975937	12.0858	0.000311259
		12.0976	0.00117902	12.0976	0.00100677	12.0976	-0.00097686	12.0976	0.000352975
		12.1093	0.000690317	12.1093	0.000704093	12.1093	-0.00119509	12.1093	-0.00024649
		12.1211	0.000297788	12.1211	-6.73979e-05	12.1211	-0.00131471	12.1211	-0.000748
		12.1328	0.000812678	12.1328	0.000266302	12.1328	-0.000254234	12.1328	-0.000847748
		12.1445	0.00116452	12.1445	-6.63782e-05	12.1445	0.00022184	12.1445	-0.000344767
		12.1563	0.00160697	12.1563	0.000812729	12.1563	0.00127631	12.1563	0.000929743
		12.168	0.00155715	12.168	0.000823153	12.168	0.00211485	12.168	0.00208989
		12.1798	0.00164845	12.1798	0.00146863	12.1798	0.00307196	12.1798	0.00373243
		12.1915	0.00149297	12.1915	0.00334233	12.1915	0.00441433	12.1915	0.00644785
		12.2033	0.000826541	12.2033	0.00401505	12.2033	0.00683678	12.2033	0.00886932
		12.215	0.000686318	12.215	0.00610228	12.215	0.0100587	12.215	0.01195
		12.2268	0.000285697	12.2268	0.00722098	12.2268	0.0143759	12.2268	0.0172011
		12.2385	-9.19867e-05	12.2385	0.00849272	12.2385	0.0210852	12.2385	0.0238678
		12.2502	0.000111377	12.2502	0.0108535	12.2502	0.0257383	12.2502	0.0258808
		12.262	-0.000155548	12.262	0.0113298	12.262	0.0286389	12.262	0.0268681
		12.2737	-0.000373603	12.2737	0.0106988	12.2737	0.0267691	12.2737	0.0297303
		12.2855	-0.00037318	12.2855	0.00916145	12.2855	0.0213515	12.2855	0.0263676
		12.2972	-0.000481122	12.2972	0.00618065	12.2972	0.0161316	12.2972	0.0225624
		12.309	-0.00064074	12.309	0.00406002	12.309	0.0114038	12.309	0.0144444
		12.3207	-0.000322836	12.3207	0.00293858	12.3207	0.0080518	12.3207	0.00899156
		12.3325	-0.000317257	12.3325	0.00257885	12.3325	0.00594262	12.3325	0.00709223
		12.3442	-0.000741812	12.3442	0.00263218	12.3442	0.00458686	12.3442	0.00505001
		12.356	-0.000431286	12.356	0.00322829	12.356	0.00409926	12.356	0.00291942
		12.3677	-0.000500258	12.3677	0.00371825	12.3677	0.00326908	12.3677	0.0027209
		12.3794	-0.000919458	12.3794	0.00394948	12.3794	0.00227639	12.3794	0.00237066
		12.3912	-0.000750172	12.3912	0.005087	12.3912	0.00192898	12.3912	0.0014643
		12.4029	-0.000300496	12.4029	0.00677565	12.4029	0.00178464	12.4029	0.00149418
		12.4147	-0.000192105	12.4147	0.00828508	12.4147	0.00147027	12.4147	0.00152557
		12.4264	-0.000164108	12.4264	0.00843686	12.4264	0.000936926	12.4264	0.000539571
		12.4382	-0.000311723	12.4382	0.00813201	12.4382	0.000638824	12.4382	0.000229505
		12.4499	-0.000679296	12.4499	0.00697133	12.4499	6.55698e-06	12.4499	-7.42609e-05
		12.4617	-0.000927911	12.4617	0.00508287	12.4617	-0.000350005	12.4617	-0.000226261
		12.4734	-0.0014003	12.4734	0.0032139	12.4734	-0.000881536	12.4734	0.000148566
		12.4851	-0.00168339	12.4851	0.00198711	12.4851	-0.00143202	12.4851	0.000465348
		12.4969	-0.00208419	12.4969	0.000871222	12.4969	-0.00178785	12.4969	0.00111128
		12.5086	-0.00210228	12.5086	-0.00027599	12.5086	-0.00185586	12.5086	0.00210522
		12.5204	-0.00167066	12.5204	-0.000389607	12.5204	-0.00150883	12.5204	0.0035338
		12.5321	-0.00170725	12.5321	-0.000818161	12.5321	-0.00131997	12.5321	0.00520695
		12.5439	-0.000920557	12.5439	-0.000546532	12.5439	-0.000410075	12.5439	0.00821
		12.5556	-0.000111765	12.5556	0.000472956	12.5556	0.000662935	12.5556	0.00947042
		12.5674	0.000255079	12.5674	0.00149771	12.5674	0.00184896	12.5674	0.0116427
		12.5791	0.000172434	12.5791	0.00204618	12.5791	0.00270777	12.5791	0.014157
		12.5909	0.000128046	12.5909	0.00332216	12.5909	0.0038225	12.5909	0.0151497
		12.6026	-0.000423678	12.6026	0.00480715	12.6026	0.00519655	12.6026	0.0163413
		12.6143	-0.000924897	12.6143	0.00547286	12.6143	0.00582493	12.6143	0.0181635
		12.6261	-0.000594552	12.6261	0.00784624	12.6261	0.00706517	12.6261	0.0182744
		12.6378	-8.58501e-05	12.6378	0.0115054	12.6378	0.00795691	12.6378	0.0169834
		12.6496	0.00015924	12.6496	0.0108673	12.6496	0.0075268	12.6496	0.0164291
		12.6613	0.000185808	12.6613	0.0107004	12.6613	0.00665989	12.6613	0.0134671
		12.6731	-0.000793761	12.6731	0.00783744	12.6731	0.00430556	12.6731	0.0083626
		12.6848	-0.00102292	12.6848	0.00499862	12.6848	0.00251137	12.6848	0.00671304
		12.6966	-0.0015364	12.6966	0.00375508	12.6966	0.00132261	12.6966	0.00368861
		12.7083	-0.00149337	12.7083	0.0031016	12.7083	0.000733614	12.7083	0.00226865
		12.72	-0.00135651	12.72	0.00171911	12.72	-1.87583e-06	12.72	0.00233808
		12.7318	-0.00141519	12.7318	0.0010663	12.7318	-0.000752937	12.7318	0.00247201
		12.7435	-0.00122238	12.7435	0.000723404	12.7435	-0.0011038	12.7435	0.00238109
		12.7553	-0.00110696	12.7553	0.000264005	12.7553	-0.00117344	12.7553	0.00253543
		12.767	-0.00149864	12.767	-0.000695076	12.767	-0.00172891	12.767	0.00143681
		12.7788	-0.001414	12.7788	-0.000945124	12.7788	-0.0017243	12.7788	0.000394331
		12.7905	-0.00147008	12.7905	-0.0012481	12.7905	-0.00196135	12.7905	-0.000604273
		12.8023	-0.00177462	12.8023	-0.00173887	12.8023	-0.00247292	12.8023	-0.00163399
		12.814	-0.00117279	12.814	-0.00139487	12.814	-0.00202112	12.814	-0.00139168
		12.8258	-0.00102833	12.8258	-0.00142344	12.8258	-0.00181428	12.8258	-0.00123691
		12.8375	-0.000617347	12.8375	-0.00142961	12.8375	-0.00149798	12.8375	-0.00119359
		12.8492	0.000263866	12.8492	-0.000588863	12.8492	-0.000374252	12.8492	-0.000749181
		12.861	-2.98722e-05	12.861	-0.000932596	12.861	-0.000437533	12.861	-0.0011584
		12.8727	8.39005e-06	12.8727	-0.000560142	12.8727	-0.000114827	12.8727	-0.00123321
		12.8845	-3.6435e-05	12.8845	-0.000209505	12.8845	0.000383221	12.8845	-0.00116507
		12.8962	-7.32432e-05	12.8962	9.07595e-05	12.8962	0.000887451	12.8962	-0.000989539
		12.908	0.000115908	12.908	0.000964793	12.908	0.00151481	12.908	-0.000779138
		12.9197	-1.52886e-05	12.9197	0.00187212	12.9197	0.00201748	12.9197	-0.00019961
		12.9315	-2.60291e-05	12.9315	0.00262716	12.9315	0.00204222	12.9315	-0.000101221
		12.9432	9.81984e-05	12.9432	0.00297647	12.9432	0.00173023	12.9432	-0.00032415
		12.9549	0.00063968	12.9549	0.00331992	12.9549	0.00159245	12.9549	-0.000293516
		12.9667	0.00140604	12.9667	0.00293171	12.9667	0.00143091	12.9667	-0.000557601
		12.9784	0.00166944	12.9784	0.00212281	12.9784	0.00100038	12.9784	-0.000788886
		12.9902	0.00238672	12.9902	0.00184668	12.9902	0.00112546	12.9902	-7.27434e-05
		13.0019	0.00325762	13.0019	0.00189179	13.0019	0.0016811	13.0019	0.000935346
		13.0137	0.00506849	13.0137	0.00270873	13.0137	0.00339342	13.0137	0.00317239
		13.0254	0.00652475	13.0254	0.00403854	13.0254	0.00493605	13.0254	0.0054087
		13.0372	0.00766658	13.0372	0.00586621	13.0372	0.00623409	13.0372	0.00724076
		13.0489	0.00843502	13.0489	0.0070817	13.0489	0.00778625	13.0489	0.00988761
		13.0607	0.00840533	13.0607	0.0091312	13.0607	0.00865701	13.0607	0.0122181
		13.0724	0.00839119	13.0724	0.0145819	13.0724	0.00978359	13.0724	0.0148083
		13.0841	0.00676764	13.0841	0.016327	13.0841	0.00956072	13.0841	0.0164228
		13.0959	0.00535556	13.0959	0.0173777	13.0959	0.00920388	13.0959	0.0180761
		13.1076	0.00388519	13.1076	0.018024	13.1076	0.00814545	13.1076	0.0200591
		13.1194	0.00240789	13.1194	0.0148454	13.1194	0.00658638	13.1194	0.0196087
		13.1311	0.00135803	13.1311	0.0118723	13.1311	0.00475127	13.1311	0.0196825
		13.1429	0.000455688	13.1429	0.00845054	13.1429	0.0028536	13.1429	0.0182614
		13.1546	-6.85023e-06	13.1546	0.00417636	13.1546	0.0016705	13.1546	0.0149851
		13.1664	-0.000322719	13.1664	0.0019477	13.1664	0.000516658	13.1664	0.0117225
		13.1781	-0.000128631	13.1781	0.00131165	13.1781	-0.000125899	13.1781	0.00871766
		13.1898	-0.000148338	13.1898	0.000658391	13.1898	-0.000214466	13.1898	0.00503683
		13.2016	-0.000405774	13.2016	0.00012004	13.2016	-0.000534362	13.2016	0.00291471
		13.2133	-0.00116109	13.2133	-0.000868073	13.2133	-0.00120444	13.2133	0.000559966
		13.2251	-0.00100975	13.2251	-0.00112307	13.2251	-0.0011322	13.2251	-0.000182953
		13.2368	-0.000841674	13.2368	-0.00101816	13.2368	-0.000831477	13.2368	-0.000427257
		13.2486	-0.00100769	13.2486	-0.00131711	13.2486	-0.00122222	13.2486	-0.000848722
		13.2603	-0.00129783	13.2603	-0.00145902	13.2603	-0.00147013	13.2603	-0.00152562
		13.2721	-0.00114257	13.2721	-0.00126779	13.2721	-0.00142767	13.2721	-0.00139353
		13.2838	-0.00159105	13.2838	-0.00175906	13.2838	-0.00183309	13.2838	-0.00195724
		13.2956	-0.00124392	13.2956	-0.00146949	13.2956	-0.00141315	13.2956	-0.00166892
		13.3073	-0.000270925	13.3073	-0.000656871	13.3073	-0.000344627	13.3073	-0.000346455
		13.319	3.92996e-05	13.319	-5.67622e-05	13.319	-7.98081e-05	13.319	-0.000122771
		13.3308	-0.000450515	13.3308	-0.000423311	13.3308	-0.000413177	13.3308	-0.00112561
		13.3425	-0.000265692	13.3425	-0.000500798	13.3425	-0.000398538	13.3425	-0.00130842
		13.3543	-0.000698733	13.3543	-0.000739152	13.3543	-0.000642011	13.3543	-0.00176529
		13.366	-0.00115943	13.366	-0.0015298	13.366	-0.00129445	13.366	-0.0024499
		13.3778	-0.00124582	13.3778	-0.0017854	13.3778	-0.00136845	13.3778	-0.00230474
		13.3895	-0.00101397	13.3895	-0.00141161	13.3895	-0.00117484	13.3895	-0.00207864
		13.4013	-0.00107108	13.4013	-0.00137772	13.4013	-0.00130854	13.4013	-0.00219633
		13.413	-0.000960695	13.413	-0.00140304	13.413	-0.00120935	13.413	-0.00194786
		13.4248	8.30825e-05	13.4248	-0.000594208	13.4248	-0.000299284	13.4248	-0.000974517
		13.4365	0.000522448	13.4365	-0.000224962	13.4365	-9.86728e-05	13.4365	-0.00081928
		13.4482	0.00122083	13.4482	0.000198667	13.4482	0.00051329	13.4482	-0.000288009
		13.46	0.000831674	13.46	-0.000243559	13.46	0.000104663	13.46	-0.000794503
		13.4717	0.000214498	13.4717	-0.000681174	13.4717	-0.000491607	13.4717	-0.00151312
		13.4835	-0.000741055	13.4835	-0.00160601	13.4835	-0.00123051	13.4835	-0.00235513
		13.4952	-0.00096279	13.4952	-0.00166551	13.4952	-0.00123232	13.4952	-0.00263402
		13.507	-0.00110398	13.507	-0.00160235	13.507	-0.00140362	13.507	-0.00259409
		13.5187	-0.00101126	13.5187	-0.0015212	13.5187	-0.00135569	13.5187	-0.00207442
		13.5305	-0.000782442	13.5305	-0.00125389	13.5305	-0.00119022	13.5305	-0.0015315
		13.5422	-0.000890588	13.5422	-0.00143344	13.5422	-0.00148307	13.5422	-0.00124948
		13.5539	-0.000440019	13.5539	-0.0012127	13.5539	-0.00113772	13.5539	-0.000127907
		13.5657	0.000178436	13.5657	-0.000892037	13.5657	-0.000460577	13.5657	0.00167835
		13.5774	0.000567389	13.5774	-0.000740599	13.5774	-0.000196957	13.5774	0.00179221
		13.5892	0.00131481	13.5892	-0.000208055	13.5892	0.000319073	13.5892	0.00249734
		13.6009	0.00186258	13.6009	0.000166561	13.6009	0.000896514	13.6009	0.00237834
		13.6127	0.00208256	13.6127	0.000351183	13.6127	0.00111208	13.6127	0.00194297
		13.6244	0.00158465	13.6244	3.32459e-05	13.6244	0.000685349	13.6244	0.00177652
		13.6362	0.00144577	13.6362	-0.000131181	13.6362	0.000631911	13.6362	0.00146848
		13.6479	0.00162868	13.6479	1.82111e-05	13.6479	0.000913688	13.6479	0.00154326
		13.6597	0.00141625	13.6597	5.66812e-05	13.6597	0.000716751	13.6597	0.00144084
		13.6714	0.00120047	13.6714	0.000272152	13.6714	0.000658844	13.6714	0.00116277
		13.6831	0.000709951	13.6831	0.000542197	13.6831	0.000498632	13.6831	0.000615757
		13.6949	0.000358682	13.6949	0.000866997	13.6949	0.000474863	13.6949	0.000528623
		13.7066	-0.000133633	13.7066	0.000912501	13.7066	0.00023328	13.7066	0.000513547
		13.7184	-0.000532035	13.7184	0.000849239	13.7184	-6.08608e-05	13.7184	0.000997206
		13.7301	-0.000499522	13.7301	0.0010206	13.7301	-0.000222007	13.7301	0.00196536
		13.7419	-0.000679617	13.7419	0.00133151	13.7419	-0.00024494	13.7419	0.00268271
		13.7536	-0.00061742	13.7536	0.00212843	13.7536	-0.000126736	13.7536	0.00399622
		13.7654	-0.000431189	13.7654	0.00322525	13.7654	0.000143186	13.7654	0.00584483
		13.7771	-0.000152516	13.7771	0.0041391	13.7771	0.00094937	13.7771	0.00743593
		13.7888	-8.83976e-05	13.7888	0.00571097	13.7888	0.00138598	13.7888	0.0113442
		13.8006	-0.000577181	13.8006	0.00730391	13.8006	0.00149089	13.8006	0.0140633
		13.8123	-0.000861413	13.8123	0.00880826	13.8123	0.00252865	13.8123	0.0163796
		13.8241	-0.000978676	13.8241	0.0113572	13.8241	0.00389073	13.8241	0.0200135
		13.8358	-0.00139222	13.8358	0.0142805	13.8358	0.00439258	13.8358	0.0217075
		13.8476	-0.000984309	13.8476	0.0150144	13.8476	0.00605638	13.8476	0.0241702
		13.8593	-0.000716607	13.8593	0.0151749	13.8593	0.00679304	13.8593	0.0245289
		13.8711	-0.00087808	13.8711	0.0160033	13.8711	0.00700959	13.8711	0.0239435
		13.8828	-0.000841091	13.8828	0.0146229	13.8828	0.00849232	13.8828	0.0256222
		13.8946	-0.000815214	13.8946	0.0147985	13.8946	0.010389	13.8946	0.0261769
		13.9063	-0.000929642	13.9063	0.0158761	13.9063	0.0112386	13.9063	0.0261212
		13.918	-0.000814888	13.918	0.0144845	13.918	0.0121416	13.918	0.0254845
		13.9298	-0.000802176	13.9298	0.012193	13.9298	0.0113588	13.9298	0.0224026
		13.9415	-0.000469895	13.9415	0.0102439	13.9415	0.0100827	13.9415	0.0198772
		13.9533	-0.000143875	13.9533	0.00745214	13.9533	0.00837205	13.9533	0.0171083
		13.965	0.000157286	13.965	0.00557837	13.965	0.00645003	13.965	0.0145184
		13.9768	0.000570261	13.9768	0.00470036	13.9768	0.00471362	13.9768	0.0127863
		13.9885	0.000231168	13.9885	0.00350476	13.9885	0.00301957	13.9885	0.010574
		14.0003	0.000352155	14.0003	0.00310717	14.0003	0.00229072	14.0003	0.00945766
		14.012	0.000109873	14.012	0.00247992	14.012	0.00138366	14.012	0.00752066
		14.0237	-0.000183143	14.0237	0.00198916	14.0237	0.000632257	14.0237	0.00601342
		14.0355	-0.000141966	14.0355	0.00196583	14.0355	0.000475145	14.0355	0.00535293
		14.0472	-0.000560204	14.0472	0.0020368	14.0472	2.70817e-05	14.0472	0.00435853
		14.059	-0.000356153	14.059	0.00252239	14.059	0.000446246	14.059	0.00471988
		14.0707	-0.000443344	14.0707	0.00252891	14.0707	0.000382537	14.0707	0.00514221
		14.0825	-0.00097994	14.0825	0.00183167	14.0825	4.88646e-05	14.0825	0.0050245
		14.0942	-0.000929832	14.0942	0.00138968	14.0942	0.000210109	14.0942	0.00525065
		14.106	-0.000883466	14.106	0.00146949	14.106	0.000643799	14.106	0.0055811
		14.1177	-0.000891865	14.1177	0.00157306	14.1177	0.00146742	14.1177	0.00601612
		14.1295	-0.0014884	14.1295	0.000750479	14.1295	0.00163577	14.1295	0.00575709
		14.1412	-0.00129093	14.1412	0.0011199	14.1412	0.00228644	14.1412	0.00601269
		14.1529	-0.000957461	14.1529	0.00152296	14.1529	0.00290699	14.1529	0.00626938
		14.1647	-0.000626098	14.1647	0.00194973	14.1647	0.0026026	14.1647	0.0058819
		14.1764	-0.000427345	14.1764	0.00258524	14.1764	0.00229082	14.1764	0.00594145
		14.1882	-0.000713556	14.1882	0.00313025	14.1882	0.00175083	14.1882	0.0055652
		14.1999	-0.000734576	14.1999	0.00385101	14.1999	0.00133114	14.1999	0.00547244
		14.2117	-0.000980356	14.2117	0.00592625	14.2117	0.00156866	14.2117	0.00583289
		14.2234	-0.000882627	14.2234	0.00804893	14.2234	0.00262803	14.2234	0.00693139
		14.2352	-0.00102134	14.2352	0.0103438	14.2352	0.00393132	14.2352	0.00824127
		14.2469	-0.000628162	14.2469	0.01659	14.2469	0.00602834	14.2469	0.0103812
		14.2586	-0.0011778	14.2586	0.0181107	14.2586	0.00806267	14.2586	0.0122475
		14.2704	-0.0015344	14.2704	0.0195624	14.2704	0.00971905	14.2704	0.0144223
		14.2821	-0.00188149	14.2821	0.0191885	14.2821	0.0103753	14.2821	0.015332
		14.2939	-0.00179488	14.2939	0.0160394	14.2939	0.0111871	14.2939	0.0154016
		14.3056	-0.00143868	14.3056	0.0133626	14.3056	0.0100661	14.3056	0.0160622
		14.3174	-0.000906659	14.3174	0.0100932	14.3174	0.0087727	14.3174	0.0147039
		14.3291	-0.000666603	14.3291	0.00752802	14.3291	0.0070176	14.3291	0.0132966
		14.3409	-0.000705905	14.3409	0.00553974	14.3409	0.00475352	14.3409	0.0112221
		14.3526	-0.000793566	14.3526	0.00390613	14.3526	0.0033683	14.3526	0.00881527
		14.3644	-0.000823519	14.3644	0.00325807	14.3644	0.00260879	14.3644	0.00758391
		14.3761	-0.000676436	14.3761	0.00338906	14.3761	0.002136	14.3761	0.00662903
		14.3878	-0.000734053	14.3878	0.0029853	14.3878	0.00168415	14.3878	0.00474894
		14.3996	-0.000705887	14.3996	0.00252587	14.3996	0.00127973	14.3996	0.00375913
		14.4113	-0.000916365	14.4113	0.00176316	14.4113	0.000396655	14.4113	0.00264049
		14.4231	-0.000810717	14.4231	0.00113315	14.4231	2.29231e-05	14.4231	0.00179325
		14.4348	-0.00123777	14.4348	0.000398541	14.4348	-0.000529865	14.4348	0.000692389
		14.4466	-0.0016078	14.4466	-0.000251829	14.4466	-0.0011341	14.4466	-0.000238551
		14.4583	-0.00177355	14.4583	-0.000965925	14.4583	-0.00165264	14.4583	-0.00107135
		14.4701	-0.00203852	14.4701	-0.00157408	14.4701	-0.00200487	14.4701	-0.00159998
		14.4818	-0.00200029	14.4818	-0.00129465	14.4818	-0.00188669	14.4818	-0.0015385
		14.4935	-0.00246768	14.4935	-0.00187114	14.4935	-0.00229315	14.4935	-0.00141307
		14.5053	-0.00266435	14.5053	-0.00202786	14.5053	-0.00236954	14.5053	-0.000926517
		14.517	-0.00268421	14.517	-0.00199335	14.517	-0.0020835	14.517	3.91188e-05
		14.5288	-0.00149393	14.5288	-0.00106347	14.5288	-0.00100078	14.5288	0.00188517
		14.5405	-0.00111806	14.5405	-0.000647946	14.5405	-0.000612329	14.5405	0.00252014
		14.5523	-0.00037307	14.5523	0.000193895	14.5523	0.000107294	14.5523	0.00346748
		14.564	-0.000380265	14.564	0.000208992	14.564	-0.000103591	14.564	0.00340001
		14.5758	-0.00126171	14.5758	-0.000393705	14.5758	-0.0011064	14.5758	0.0025856
		14.5875	-0.00112265	14.5875	-0.000171315	14.5875	-0.0011432	14.5875	0.00223515
		14.5993	-0.00117363	14.5993	-5.0684e-05	14.5993	-0.00144933	14.5993	0.00183539
		14.611	-0.000975464	14.611	0.000103195	14.611	-0.0012453	14.611	0.00166478
		14.6227	-0.000558162	14.6227	0.000141195	14.6227	-0.000760839	14.6227	0.00189553
		14.6345	6.37951e-05	14.6345	0.000300338	14.6345	-0.000150904	14.6345	0.00201773
		14.6462	0.000211154	14.6462	-0.000174206	14.6462	-0.000126988	14.6462	0.00187451
		14.658	0.00072163	14.658	0.000134755	14.658	2.30633e-05	14.658	0.00215261
		14.6697	0.00027054	14.6697	-0.000453118	14.6697	-0.000471825	14.6697	0.00150334
		14.6815	-6.53856e-05	14.6815	-0.000717777	14.6815	-0.00060642	14.6815	0.00131772
		14.6932	-0.000308587	14.6932	-0.00100725	14.6932	-0.000572708	14.6932	0.00104627
		14.705	-0.000581519	14.705	-0.00116888	14.705	-0.00039638	14.705	0.000993092
		14.7167	-0.000755615	14.7167	-0.00109375	14.7167	-0.000138589	14.7167	0.00100097
		14.7285	-0.000689639	14.7285	-0.000811621	14.7285	0.000514839	14.7285	0.000977538
		14.7402	-0.000875834	14.7402	-0.000379503	14.7402	0.00110388	14.7402	0.00134294
		14.7519	-0.000987566	14.7519	-9.53882e-05	14.7519	0.00179908	14.7519	0.00145919
		14.7637	-0.00080063	14.7637	0.000532792	14.7637	0.00253173	14.7637	0.00209077
		14.7754	-0.000960931	14.7754	0.000579885	14.7754	0.00243269	14.7754	0.00276852
		14.7872	-0.000909195	14.7872	0.000599712	14.7872	0.00224256	14.7872	0.00349557
		14.7989	-0.00117605	14.7989	0.000855515	14.7989	0.00207589	14.7989	0.0044494
		14.8107	-0.00108827	14.8107	0.00129815	14.8107	0.00206057	14.8107	0.00562327
		14.8224	-0.000311544	14.8224	0.00218849	14.8224	0.00271998	14.8224	0.00741381
		14.8342	-0.000144965	14.8342	0.0031016	14.8342	0.00331055	14.8342	0.00861936
		14.8459	-0.000159375	14.8459	0.00318321	14.8459	0.00338587	14.8459	0.00935133
		14.8576	-0.0002918	14.8576	0.00340225	14.8576	0.00316422	14.8576	0.0101398
		14.8694	-0.000607386	14.8694	0.00362052	14.8694	0.00316945	14.8694	0.0112741
		14.8811	-0.000799407	14.8811	0.00395235	14.8811	0.00280415	14.8811	0.0121071
		14.8929	-0.000343011	14.8929	0.00539511	14.8929	0.00338821	14.8929	0.0140065
		14.9046	-0.0007498	14.9046	0.00617516	14.9046	0.00384381	14.9046	0.0163005
		14.9164	-0.0010875	14.9164	0.0075828	14.9164	0.00478683	14.9164	0.0184351
		14.9281	-0.000893955	14.9281	0.0105467	14.9281	0.0065124	14.9281	0.021755
		14.9399	-0.000701622	14.9399	0.0139069	14.9399	0.00859287	14.9399	0.0256105
		14.9516	-0.00037996	14.9516	0.0162598	14.9516	0.0110052	14.9516	0.0287571
		14.9634	-0.000406045	14.9634	0.0181863	14.9634	0.0129881	14.9634	0.0305017
		14.9751	-0.000840312	14.9751	0.0180723	14.9751	0.014894	14.9751	0.0320684
		14.9868	-0.00127435	14.9868	0.0176505	14.9868	0.0188055	14.9868	0.0317069
		14.9986	-0.00143606	14.9986	0.0160252	14.9986	0.0224452	14.9986	0.0318683
		15.0103	-0.00198271	15.0103	0.0138747	15.0103	0.0239745	15.0103	0.031268
		15.0221	-0.00240288	15.0221	0.0117812	15.0221	0.0265777	15.0221	0.029447
		15.0338	-0.00201642	15.0338	0.0106074	15.0338	0.026403	15.0338	0.0278246
		15.0456	-0.00172628	15.0456	0.00905301	15.0456	0.024464	15.0456	0.0256207
		15.0573	-0.00184563	15.0573	0.00758198	15.0573	0.0218227	15.0573	0.0228227
		15.0691	-0.00147833	15.0691	0.00606411	15.0691	0.0170498	15.0691	0.0212727
		15.0808	-0.00123143	15.0808	0.00489636	15.0808	0.0132317	15.0808	0.0185968
		15.0925	-0.000967507	15.0925	0.00374611	15.0925	0.00959052	15.0925	0.0163105
		15.1043	-0.000598644	15.1043	0.00321184	15.1043	0.00718587	15.1043	0.0147748
		15.116	-2.94717e-06	15.116	0.00287638	15.116	0.00560414	15.116	0.0129878
		15.1278	-4.87058e-05	15.1278	0.00242176	15.1278	0.00400246	15.1278	0.0114698
		15.1395	-0.000350754	15.1395	0.00190101	15.1395	0.00260207	15.1395	0.0107094
		15.1513	-0.000467507	15.1513	0.00177227	15.1513	0.00212667	15.1513	0.0105393
		15.163	-0.000443551	15.163	0.00188558	15.163	0.001655	15.163	0.0110857
		15.1748	-0.000317655	15.1748	0.00236061	15.1748	0.00156885	15.1748	0.012101
		15.1865	0.000160045	15.1865	0.00294846	15.1865	0.0017387	15.1865	0.0142329
		15.1983	0.000289551	15.1983	0.00335455	15.1983	0.00196079	15.1983	0.0148779
		15.21	-0.000253591	15.21	0.00356002	15.21	0.00182268	15.21	0.0148827
		15.2217	-0.000215805	15.2217	0.00406802	15.2217	0.00238587	15.2217	0.0156789
		15.2335	-0.00050484	15.2335	0.0040734	15.2335	0.00295325	15.2335	0.0143111
		15.2452	-0.000697263	15.2452	0.00424007	15.2452	0.00347751	15.2452	0.0135543
		15.257	-0.00018433	15.257	0.00427095	15.257	0.004705	15.257	0.0126693
		15.2687	-0.00017214	15.2687	0.00383271	15.2687	0.00478427	15.2687	0.0103312
		15.2805	-0.000367228	15.2805	0.0028795	15.2805	0.00411466	15.2805	0.00828118
		15.2922	2.32367e-05	15.2922	0.00237798	15.2922	0.00361224	15.2922	0.00758949
		15.304	9.71102e-05	15.304	0.00179952	15.304	0.00251561	15.304	0.00650552
		15.3157	1.72926e-05	15.3157	0.000955323	15.3157	0.00155008	15.3157	0.00454004
		15.3274	-0.000107407	15.3274	0.000480909	15.3274	0.000685405	15.3274	0.00355476
		15.3392	-0.00058261	15.3392	-0.000150597	15.3392	-0.000211682	15.3392	0.0018715
		15.3509	-0.00103522	15.3509	-0.000515025	15.3509	-0.000731435	15.3509	0.000422612
		15.3627	-0.00132028	15.3627	-0.000553339	15.3627	-0.00104874	15.3627	-0.000339683
		15.3744	-0.00143135	15.3744	-0.000599391	15.3744	-0.00131976	15.3744	-0.000924325
		15.3862	-0.00173112	15.3862	-0.000999935	15.3862	-0.00183851	15.3862	-0.00120996
		15.3979	-0.00176347	15.3979	-0.00113869	15.3979	-0.00198274	15.3979	-0.00138788
		15.4097	-0.00135104	15.4097	-0.000996091	15.4097	-0.00180593	15.4097	-0.00146252
		15.4214	-0.00120135	15.4214	-0.000964928	15.4214	-0.00144856	15.4214	-0.00125025
		15.4332	-0.000802736	15.4332	-0.000659448	15.4332	-0.00110027	15.4332	-0.00136389
		15.4449	-0.000154284	15.4449	-0.000355804	15.4449	-0.000673131	15.4449	-0.00112886
		15.4566	0.000195319	15.4566	-0.000131936	15.4566	-0.000348421	15.4566	-0.000957585
		15.4684	5.80505e-05	15.4684	-0.000558502	15.4684	-0.000609036	15.4684	-0.0012725
		15.4801	0.000596976	15.4801	-0.00035693	15.4801	-1.44551e-05	15.4801	-0.000361919
		15.4919	-1.72891e-05	15.4919	-0.000937142	15.4919	-0.000586233	15.4919	-0.000552034
		15.5036	-0.000304196	15.5036	-0.0014898	15.5036	-0.000999573	15.5036	-0.000758408
		15.5154	-0.000928275	15.5154	-0.00211869	15.5154	-0.00151847	15.5154	-0.00172807
		15.5271	-0.00129539	15.5271	-0.00219585	15.5271	-0.00181259	15.5271	-0.0024973
		15.5389	-0.00124735	15.5389	-0.00223387	15.5389	-0.00165912	15.5389	-0.00280084
		15.5506	-0.000946329	15.5506	-0.00182157	15.5506	-0.00103758	15.5506	-0.00232462
		15.5623	-0.00104862	15.5623	-0.0017619	15.5623	-0.000856329	15.5623	-0.00207539
		15.5741	-0.000899032	15.5741	-0.0015389	15.5741	-0.000165293	15.5741	-0.00175523
		15.5858	-0.000775991	15.5858	-0.000777703	15.5858	0.00132451	15.5858	-0.00157498
		15.5976	-0.000861467	15.5976	-0.000342336	15.5976	0.0026611	15.5976	-0.00162392
		15.6093	-0.000935009	15.6093	-0.000151268	15.6093	0.00342951	15.6093	-0.0015586
		15.6211	-0.00132752	15.6211	0.000141769	15.6211	0.00438275	15.6211	-0.00164035
		15.6328	-0.00175893	15.6328	-0.000300767	15.6328	0.0040816	15.6328	-0.00179511
		15.6446	-0.00153898	15.6446	-8.38055e-05	15.6446	0.00364784	15.6446	-0.00155348
		15.6563	-0.000914211	15.6563	0.000252034	15.6563	0.00364759	15.6563	-0.00117687
		15.6681	-0.000361375	15.6681	0.000241589	15.6681	0.00255533	15.6681	-0.000843177
		15.6798	9.43448e-05	15.6798	0.000432533	15.6798	0.00151231	15.6798	-0.000693316
		15.6915	0.000170869	15.6915	0.000196715	15.6915	0.00112925	15.6915	-0.000947747
		15.7033	0.000403418	15.7033	4.41356e-05	15.7033	0.000828316	15.7033	-0.000764237
		15.715	0.000871533	15.715	0.000267865	15.715	0.000788559	15.715	-0.000706658
		15.7268	0.000745875	15.7268	-3.73204e-06	15.7268	0.000317692	15.7268	-0.000949215
		15.7385	0.0010748	15.7385	0.000313994	15.7385	0.000466481	15.7385	-0.000641331
		15.7503	0.000552099	15.7503	-5.59329e-05	15.7503	-4.74404e-05	15.7503	-0.00101299
		15.762	-0.000187913	15.762	-0.000693396	15.762	-0.000748225	15.762	-0.00159079
		15.7738	-0.000340217	15.7738	-0.000647678	15.7738	-0.000838844	15.7738	-0.00136305
		15.7855	-0.000657413	15.7855	-0.000928695	15.7855	-0.00132131	15.7855	-0.00196289
		15.7972	-0.00086067	15.7972	-0.00123652	15.7972	-0.00143547	15.7972	-0.00210238
		15.809	-0.000478904	15.809	-0.000888518	15.809	-0.00117632	15.809	-0.00163984
		15.8207	-0.000572214	15.8207	-0.00074329	15.8207	-0.00133098	15.8207	-0.00163808
		15.8325	-0.000418937	15.8325	-0.000532684	15.8325	-0.000875867	15.8325	-0.00144206
		15.8442	-0.000683637	15.8442	-0.000844362	15.8442	-0.00102601	15.8442	-0.00155433
		15.856	-0.00068858	15.856	-0.00117375	15.856	-0.00121917	15.856	-0.0017213
		15.8677	-0.00100588	15.8677	-0.00178421	15.8677	-0.00152911	15.8677	-0.00220328
		15.8795	-0.000722072	15.8795	-0.00155713	15.8795	-0.00141251	15.8795	-0.00173223
		15.8912	-0.000718794	15.8912	-0.00145722	15.8912	-0.0015806	15.8912	-0.0016435
		15.903	-0.0012103	15.903	-0.00186374	15.903	-0.00209241	15.903	-0.00224455
		15.9147	-0.00099126	15.9147	-0.00161951	15.9147	-0.0017832	15.9147	-0.0019234
		15.9264	-0.00119405	15.9264	-0.00180868	15.9264	-0.00191002	15.9264	-0.0017817
		15.9382	-0.00116403	15.9382	-0.00177668	15.9382	-0.00212277	15.9382	-0.00191866
		15.9499	-0.00040598	15.9499	-0.000894073	15.9499	-0.00105949	15.9499	-0.000964254
		15.9617	-0.000415571	15.9617	-0.000650156	15.9617	-0.000885808	15.9617	-0.000844416
		15.9734	-0.000386043	15.9734	-0.000397272	15.9734	-0.000509085	15.9734	-0.000912505
		15.9852	0.000106334	15.9852	0.000624919	15.9852	0.000908941	15.9852	-6.6153e-06
		15.9969	0.000155403	15.9969	0.00128941	15.9969	0.00179503	15.9969	0.000735969
		16.0087	-4.70594e-05	16.0087	0.0018282	16.0087	0.00284621	16.0087	0.00114055
		16.0204	5.35226e-05	16.0204	0.00252322	16.0204	0.00402019	16.0204	0.00211646
		16.0321	-0.000205671	16.0321	0.00262524	16.0321	0.00414064	16.0321	0.0021767
		16.0439	-0.000111442	16.0439	0.00263362	16.0439	0.00400982	16.0439	0.00206545
		16.0556	0.000128053	16.0556	0.00242274	16.0556	0.00360237	16.0556	0.00164795
		16.0674	0.000396138	16.0674	0.00199617	16.0674	0.00260204	16.0674	0.00121877
		16.0791	0.000388811	16.0791	0.00136858	16.0791	0.00161584	16.0791	0.000774886
		16.0909	-0.000102394	16.0909	0.000573533	16.0909	0.000775477	16.0909	6.99857e-05
		16.1026	-0.000579201	16.1026	-0.000290312	16.1026	-1.81206e-05	16.1026	-0.000811825
		16.1144	-0.000602383	16.1144	-0.000786999	16.1144	-0.000339513	16.1144	-0.00128189
		16.1261	-0.000805376	16.1261	-0.00132304	16.1261	-0.000793465	16.1261	-0.00202051
		16.1379	-0.00082057	16.1379	-0.00149544	16.1379	-0.00134131	16.1379	-0.00252908
		16.1496	-0.000447321	16.1496	-0.00122456	16.1496	-0.00122387	16.1496	-0.00231466
		16.1613	-0.000470804	16.1613	-0.00122147	16.1613	-0.00130375	16.1613	-0.00225511
		16.1731	-0.000490014	16.1731	-0.00126551	16.1731	-0.00127595	16.1731	-0.00224481
		16.1848	-0.000703839	16.1848	-0.00152736	16.1848	-0.00120916	16.1848	-0.00206484
		16.1966	-0.00133557	16.1966	-0.00194791	16.1966	-0.00152776	16.1966	-0.00172339
		16.2083	-0.00156722	16.2083	-0.00202629	16.2083	-0.00156017	16.2083	-0.00126323
		16.2201	-0.00132648	16.2201	-0.00155856	16.2201	-0.0012396	16.2201	0.000113516
		16.2318	-0.00121935	16.2318	-0.00129287	16.2318	-0.00103966	16.2318	0.000953921
		16.2436	-0.00106011	16.2436	-0.000699182	16.2436	-0.000766582	16.2436	0.00176165
		16.2553	-0.000407351	16.2553	0.000125244	16.2553	-4.4391e-05	16.2553	0.00267245
		16.2671	0.000121833	16.2671	0.000733265	16.2671	0.000430534	16.2671	0.00315726
		16.2788	0.000458834	16.2788	0.00124471	16.2788	0.000710733	16.2788	0.00275225
		16.2905	-5.25557e-06	16.2905	0.000608342	16.2905	0.000268123	16.2905	0.00148092
		16.3023	-0.000713596	16.3023	-0.000161802	16.3023	-0.000488589	16.3023	-0.00019455
		16.314	-0.00172506	16.314	-0.00130463	16.314	-0.00164273	16.314	-0.00171884
		16.3258	-0.00206831	16.3258	-0.00178024	16.3258	-0.00223291	16.3258	-0.00243933
		16.3375	-0.00179684	16.3375	-0.00160783	16.3375	-0.00228979	16.3375	-0.0024706
		16.3493	-0.00160547	16.3493	-0.0015034	16.3493	-0.00232693	16.3493	-0.00211145
		16.361	-0.0019117	16.361	-0.00174654	16.361	-0.00266499	16.361	-0.00255184
		16.3728	-0.00121401	16.3728	-0.00124024	16.3728	-0.00214641	16.3728	-0.00210585
		16.3845	-0.00106476	16.3845	-0.00103737	16.3845	-0.00192176	16.3845	-0.00185535
		16.3962	-0.000735467	16.3962	-0.000616786	16.3962	-0.00156579	16.3962	-0.00161166
		16.408	-0.000285924	16.408	-0.000204407	16.408	-0.00121659	16.408	-0.000856811
		16.4197	-0.000258671	16.4197	-0.000340368	16.4197	-0.00119453	16.4197	-0.000238465
		16.4315	-0.000258096	16.4315	-0.000335715	16.4315	-0.00102938	16.4315	0.000303961
		16.4432	-0.000433095	16.4432	-0.000362913	16.4432	-0.000918615	16.4432	0.00063486
		16.455	-0.000793204	16.455	-0.00064134	16.455	-0.00110131	16.455	0.000472969
		16.4667	-0.00137809	16.4667	-0.000903057	16.4667	-0.00127635	16.4667	-9.67816e-05
		16.4785	-0.00192361	16.4785	-0.00148157	16.4785	-0.00167959	16.4785	-0.000807905
		16.4902	-0.00168479	16.4902	-0.00138216	16.4902	-0.00145904	16.4902	-0.000804854
		16.502	-0.00153146	16.502	-0.00121315	16.502	-0.00113484	16.502	-0.00110604
		16.5137	-0.000963427	16.5137	-0.000729253	16.5137	-0.000811371	16.5137	-0.000904028
		16.5254	-0.00084566	16.5254	-0.000689602	16.5254	-0.00105706	16.5254	-0.000719697
		16.5372	-0.000763733	16.5372	-0.000543462	16.5372	-0.000888284	16.5372	-0.000864245
		16.5489	-0.000603413	16.5489	-0.000430025	16.5489	-0.000630241	16.5489	-0.000460949
		16.5607	-1.76546e-05	16.5607	-0.000171609	16.5607	-0.000143289	16.5607	0.000386221
		16.5724	0.000170759	16.5724	0.000183061	16.5724	0.000141053	16.5724	0.000768994
		16.5842	0.000225325	16.5842	0.000163571	16.5842	0.000162971	16.5842	0.00114017
		16.5959	2.43133e-05	16.5959	-2.15071e-05	16.5959	2.42431e-05	16.5959	0.00100985
		16.6077	-0.00015197	16.6077	-4.70429e-05	16.6077	-9.89536e-05	16.6077	0.000859108
		16.6194	-2.85063e-06	16.6194	0.000221552	16.6194	0.000255051	16.6194	0.00174704
		16.6311	-0.000174295	16.6311	0.000606822	16.6311	0.000785731	16.6311	0.00255821
		16.6429	-0.000233916	16.6429	0.00121607	16.6429	0.00147798	16.6429	0.00368947
		16.6546	-8.18915e-05	16.6546	0.00190521	16.6546	0.00243509	16.6546	0.00519202
		16.6664	-0.000275139	16.6664	0.00291681	16.6664	0.00380995	16.6664	0.00633601
		16.6781	-0.000541221	16.6781	0.00387391	16.6781	0.0059547	16.6781	0.00755781
		16.6899	-0.000448228	16.6899	0.00599523	16.6899	0.00886544	16.6899	0.00939937
		16.7016	-0.000989278	16.7016	0.00769171	16.7016	0.0117958	16.7016	0.0102333
		16.7134	-0.000796669	16.7134	0.00937766	16.7134	0.0149774	16.7134	0.0117822
		16.7251	-0.000548001	16.7251	0.0105902	16.7251	0.016244	16.7251	0.0128111
		16.7369	-0.000286563	16.7369	0.0104146	16.7369	0.0162159	16.7369	0.0131502
		16.7486	0.000268964	16.7486	0.00964454	16.7486	0.0139139	16.7486	0.0131399
		16.7603	0.000372359	16.7603	0.00842089	16.7603	0.0110637	16.7603	0.0122816
		16.7721	0.000453401	16.7721	0.00662029	16.7721	0.00824675	16.7721	0.0107754
		16.7838	0.000569161	16.7838	0.0052796	16.7838	0.00548214	16.7838	0.0089855
		16.7956	-5.13167e-05	16.7956	0.0034722	16.7956	0.00282744	16.7956	0.00677934
		16.8073	-0.00025893	16.8073	0.00243192	16.8073	0.00193667	16.8073	0.00528055
		16.8191	-0.000600626	16.8191	0.00192696	16.8191	0.00102231	16.8191	0.00423674
		16.8308	-0.000323419	16.8308	0.0021341	16.8308	0.000810546	16.8308	0.00373855
		16.8426	-0.000657162	16.8426	0.00194311	16.8426	0.000367548	16.8426	0.0030803
		16.8543	-0.000550623	16.8543	0.00231438	16.8543	0.000699431	16.8543	0.00313164
		16.866	-0.00100744	16.866	0.00184333	16.866	0.000337092	16.866	0.00281383
		16.8778	-0.00127345	16.8778	0.00163972	16.8778	1.93203e-05	16.8778	0.00250841
		16.8895	-0.00111647	16.8895	0.00160743	16.8895	5.25623e-05	16.8895	0.00248227
		16.9013	-0.000782593	16.9013	0.00135273	16.9013	5.91673e-05	16.9013	0.00213249
		16.913	-0.000567626	16.913	0.00101679	16.913	0.000132928	16.913	0.00191722
		16.9248	-0.000358695	16.9248	0.000750733	16.9248	0.000194424	16.9248	0.00164261
		16.9365	-0.000358917	16.9365	8.24976e-05	16.9365	-0.000160368	16.9365	0.00135313
		16.9483	-0.000362672	16.9483	-0.00028756	16.9483	-0.000353294	16.9483	0.00125441
		16.96	-0.000446028	16.96	-0.000578795	16.96	-0.000425373	16.96	0.00109073
		16.9718	-0.000835035	16.9718	-0.000950495	16.9718	-0.00058918	16.9718	0.000529558
		16.9835	-0.00104338	16.9835	-0.00094188	16.9835	-0.000471003	16.9835	0.00030911
		16.9952	-0.000984337	16.9952	-0.000805328	16.9952	-0.000430865	16.9952	0.000326977
		17.007	-0.0010594	17.007	-0.000765316	17.007	-0.000768379	17.007	0.000225003
		17.0187	-0.000514262	17.0187	-0.000146043	17.0187	-0.000571468	17.0187	0.000542589
		17.0305	-0.000379138	17.0305	9.28775e-05	17.0305	-0.000690209	17.0305	0.000284778
		17.0422	0.000117551	17.0422	0.000382781	17.0422	-0.000316508	17.0422	0.000275018
		17.054	0.000315761	17.054	0.000529079	17.054	1.22313e-05	17.054	0.000182645
		17.0657	0.000791378	17.0657	0.000735759	17.0657	0.00044355	17.0657	0.000547718
		17.0775	0.00116232	17.0775	0.000806863	17.0775	0.000786346	17.0775	0.00116929
		17.0892	0.00117967	17.0892	0.000858209	17.0892	0.000731158	17.0892	0.00152919
		17.1009	0.00120288	17.1009	0.000864112	17.1009	0.000622134	17.1009	0.00164825
		17.1127	0.00122488	17.1127	0.000722628	17.1127	0.000654886	17.1127	0.00163744
		17.1244	0.00134098	17.1244	0.000594171	17.1244	0.000696099	17.1244	0.00145025
		17.1362	0.00134282	17.1362	0.000288477	17.1362	0.000613323	17.1362	0.00129401
		17.1479	0.00143873	17.1479	0.000412714	17.1479	0.000779733	17.1479	0.00157621
		17.1597	0.00125318	17.1597	6.37145e-05	17.1597	0.000495294	17.1597	0.00146015
		17.1714	0.00125668	17.1714	0.000532209	17.1714	0.00072647	17.1714	0.00196098
		17.1832	0.000723172	17.1832	0.000431071	17.1832	0.000447397	17.1832	0.00209788
		17.1949	0.000442096	17.1949	0.00061976	17.1949	0.000434267	17.1949	0.00236158
		17.2067	0.000732023	17.2067	0.00154068	17.2067	0.00107251	17.2067	0.00402258
		17.2184	0.000655612	17.2184	0.00173929	17.2184	0.00136168	17.2184	0.00545654
		17.2301	0.000579849	17.2301	0.00162374	17.2301	0.00145724	17.2301	0.0058794
		17.2419	0.000515092	17.2419	0.00171561	17.2419	0.00160155	17.2419	0.00695089
		17.2536	0.00035392	17.2536	0.00169374	17.2536	0.00189697	17.2536	0.00916624
		17.2654	0.000208138	17.2654	0.00162891	17.2654	0.00187278	17.2654	0.0100119
		17.2771	0.000285739	17.2771	0.00193976	17.2771	0.00216286	17.2771	0.0107673
		17.2889	7.10684e-05	17.2889	0.00185861	17.2889	0.00208396	17.2889	0.0130971
		17.3006	-5.72182e-05	17.3006	0.00175209	17.3006	0.00227758	17.3006	0.0138045
		17.3124	-0.000120353	17.3124	0.00177799	17.3124	0.00265798	17.3124	0.0142398
		17.3241	-0.000478735	17.3241	0.00157976	17.3241	0.00266465	17.3241	0.0164451
		17.3358	-0.000632591	17.3358	0.00162374	17.3358	0.00258225	17.3358	0.0157951
		17.3476	-0.00124617	17.3476	0.00150395	17.3476	0.00242086	17.3476	0.0149084
		17.3593	-0.000909848	17.3593	0.00191469	17.3593	0.00262182	17.3593	0.0150297
		17.3711	-0.00149177	17.3711	0.00164332	17.3711	0.00205683	17.3711	0.0108741
		17.3828	-0.00158647	17.3828	0.00150089	17.3828	0.00181793	17.3828	0.00884741
		17.3946	-0.00178482	17.3946	0.00102813	17.3946	0.00121844	17.3946	0.00719132
		17.4063	-0.00213214	17.4063	0.000442643	17.4063	0.000281887	17.4063	0.00355613
		17.4181	-0.00233523	17.4181	-0.000187162	17.4181	-0.000387712	17.4181	0.00171475
		17.4298	-0.00192382	17.4298	-0.000233806	17.4298	-0.000486892	17.4298	0.00115821
		17.4416	-0.00163956	17.4416	-0.000477688	17.4416	-0.000667037	17.4416	0.000322251
		17.4533	-0.000663221	17.4533	3.17018e-05	17.4533	7.41424e-05	17.4533	0.000522098
		17.465	0.000113213	17.465	0.00033901	17.465	0.000586981	17.465	0.00104157
		17.4768	-4.48804e-05	17.4768	5.62023e-05	17.4768	0.000271282	17.4768	0.000817538
		17.4885	-7.14562e-05	17.4885	-0.000119146	17.4885	8.05609e-05	17.4885	0.000588329
		17.5003	-0.000593866	17.5003	-0.000598212	17.5003	-0.00047538	17.5003	-0.000119912
		17.512	-0.000915107	17.512	-0.000975529	17.512	-0.000945179	17.512	-0.000597757
		17.5238	-0.00010509	17.5238	-0.000441912	17.5238	-0.000132014	17.5238	0.000175165
		17.5355	0.000267138	17.5355	-0.000126937	17.5355	0.000356122	17.5355	0.000543781
		17.5473	0.000617068	17.5473	9.95625e-05	17.5473	0.00101486	17.5473	0.00132672
		17.559	0.00150421	17.559	0.00111029	17.559	0.00309925	17.559	0.00239053
		17.5708	0.00155584	17.5708	0.0013347	17.5708	0.00412472	17.5708	0.00223094
		17.5825	0.00164445	17.5825	0.00134294	17.5825	0.00443561	17.5825	0.00257788
		17.5942	0.00190461	17.5942	0.00139868	17.5942	0.00601141	17.5942	0.00275073
		17.606	0.00119313	17.606	0.00050915	17.606	0.00560682	17.606	0.00199114
		17.6177	0.00103011	17.6177	0.000174333	17.6177	0.00486395	17.6177	0.00165058
		17.6295	0.000620536	17.6295	-0.000398541	17.6295	0.00429063	17.6295	0.000826399
		17.6412	0.000680406	17.6412	-0.00027579	17.6412	0.00187471	17.6412	0.000658313
		17.653	0.000710514	17.653	-3.90301e-05	17.653	0.00140229	17.653	0.000594395
		17.6647	0.000415357	17.6647	-5.33495e-05	17.6647	0.00113873	17.6647	0.000745178
		17.6765	0.000243416	17.6765	0.000155814	17.6765	0.000470509	17.6765	0.00120393
		17.6882	-0.000102108	17.6882	0.000114369	17.6882	0.00049062	17.6882	0.00119966
		17.6999	-0.000450356	17.6999	6.29614e-05	17.6999	0.000168442	17.6999	0.00109224
		17.7117	-0.000470879	17.7117	0.000226006	17.7117	-0.000102689	17.7117	0.00108121
		17.7234	-0.000397638	17.7234	0.000697131	17.7234	-0.000133956	17.7234	0.00118795
		17.7352	-0.000582836	17.7352	0.000994706	17.7352	-0.000320593	17.7352	0.00153108
		17.7469	-0.000450541	17.7469	0.00158313	17.7469	-0.000329467	17.7469	0.00206329
		17.7587	-0.000796773	17.7587	0.00192784	17.7587	-0.000444573	17.7587	0.00281848
		17.7704	-0.00123905	17.7704	0.00225243	17.7704	-0.000613799	17.7704	0.00330875
		17.7822	-0.0010302	17.7822	0.00370511	17.7822	-9.61809e-05	17.7822	0.00502165
		17.7939	-0.000950515	17.7939	0.00559507	17.7939	0.000757139	17.7939	0.00597298
		17.8057	-0.000789725	17.8057	0.00626451	17.8057	0.00147574	17.8057	0.00790695
		17.8174	0.000240625	17.8174	0.00891455	17.8174	0.0031413	17.8174	0.0102065
		17.8291	0.000384374	17.8291	0.0106696	17.8291	0.00381085	17.8291	0.0116921
		17.8409	-1.12497e-05	17.8409	0.00997508	17.8409	0.00422129	17.8409	0.0124232
		17.8526	-0.000236801	17.8526	0.00978692	17.8526	0.00519153	17.8526	0.0125289
		17.8644	-0.000561274	17.8644	0.00796971	17.8644	0.00629509	17.8644	0.0127354
		17.8761	-0.000824526	17.8761	0.00692101	17.8761	0.00897598	17.8761	0.012831
		17.8879	-0.000783427	17.8879	0.00759152	17.8879	0.0123301	17.8879	0.0133834
		17.8996	-0.000407951	17.8996	0.00816364	17.8996	0.0155698	17.8996	0.0149459
		17.9114	-0.000518988	17.9114	0.0092708	17.9114	0.0190367	17.9114	0.0159305
		17.9231	-0.000391758	17.9231	0.00998579	17.9231	0.0217117	17.9231	0.0172754
		17.9348	-0.000416865	17.9348	0.0106392	17.9348	0.0222695	17.9348	0.0170777
		17.9466	-0.000448427	17.9466	0.0108358	17.9466	0.0222447	17.9466	0.0164419
		17.9583	-0.000800529	17.9583	0.00951003	17.9583	0.0208161	17.9583	0.0147707
		17.9701	-0.00131298	17.9701	0.00792628	17.9701	0.0174805	17.9701	0.0118797
		17.9818	-0.00184955	17.9818	0.00591948	17.9818	0.0139504	17.9818	0.00931128
		17.9936	-0.00149976	17.9936	0.00450715	17.9936	0.0111241	17.9936	0.00665075
		18.0053	-0.0012009	18.0053	0.00335458	18.0053	0.0077373	18.0053	0.00500664
		18.0171	-0.00101803	18.0171	0.00220093	18.0171	0.00531716	18.0171	0.00369608
		18.0288	-0.000411361	18.0288	0.00212914	18.0288	0.00432042	18.0288	0.00295271
		18.0406	-0.000761505	18.0406	0.00101936	18.0406	0.00237889	18.0406	0.00202648
		18.0523	-0.000905638	18.0523	0.000339402	18.0523	0.00130994	18.0523	0.00105802
		18.064	-0.00104426	18.064	-0.000316794	18.064	0.000450196	18.064	0.000601029
		18.0758	-0.00139672	18.0758	-0.000900877	18.0758	-0.000178114	18.0758	3.58536e-06
		18.0875	-0.00164137	18.0875	-0.00147144	18.0875	-0.000810775	18.0875	-0.000383687
		18.0993	-0.0017817	18.0993	-0.00163405	18.0993	-0.00123689	18.0993	-0.000371805
		18.111	-0.00198679	18.111	-0.00184215	18.111	-0.001681	18.111	-0.00036776
		18.1228	-0.00179695	18.1228	-0.00209012	18.1228	-0.00170425	18.1228	-0.000175643
		18.1345	-0.00132682	18.1345	-0.00184196	18.1345	-0.00146361	18.1345	-8.47997e-05
		18.1463	-0.0011086	18.1463	-0.00163181	18.1463	-0.00118464	18.1463	-0.000456878
		18.158	-0.00116621	18.158	-0.00198013	18.158	-0.00124462	18.158	-0.000907262
		18.1697	-0.000894034	18.1697	-0.00179171	18.1697	-0.00104177	18.1697	-0.00103275
		18.1815	-0.000717752	18.1815	-0.00176234	18.1815	-0.00105178	18.1815	-0.000903676
		18.1932	-0.000630879	18.1932	-0.00181194	18.1932	-0.00126525	18.1932	-0.000871242
		18.205	-0.000756782	18.205	-0.0018394	18.205	-0.00131548	18.205	-0.000886465
		18.2167	-0.000975791	18.2167	-0.00185313	18.2167	-0.00146826	18.2167	-0.00114434
		18.2285	-0.00123665	18.2285	-0.00193169	18.2285	-0.00174406	18.2285	-0.00160378
		18.2402	-0.00122221	18.2402	-0.00177006	18.2402	-0.00144995	18.2402	-0.00176869
		18.252	-0.00151683	18.252	-0.00200366	18.252	-0.00184702	18.252	-0.00227686
		18.2637	-0.00119723	18.2637	-0.00171789	18.2637	-0.0015754	18.2637	-0.00198987
		18.2755	-0.00115793	18.2755	-0.00188619	18.2755	-0.0015722	18.2755	-0.00229099
		18.2872	-0.0010958	18.2872	-0.00198991	18.2872	-0.00164102	18.2872	-0.00224286
		18.2989	-0.000895357	18.2989	-0.00174357	18.2989	-0.00161303	18.2989	-0.00218376
		18.3107	-0.000678459	18.3107	-0.00136641	18.3107	-0.00147936	18.3107	-0.00190802
		18.3224	-0.000915898	18.3224	-0.00116192	18.3224	-0.0017727	18.3224	-0.00170264
		18.3342	-0.000640947	18.3342	-0.000876247	18.3342	-0.00151821	18.3342	-0.0013921
		18.3459	-0.000444545	18.3459	-0.000673806	18.3459	-0.00122623	18.3459	-0.00106896
		18.3577	-0.000918775	18.3577	-0.00125177	18.3577	-0.00152725	18.3577	-0.00135269
		18.3694	-0.00087329	18.3694	-0.00146523	18.3694	-0.00154805	18.3694	-0.00138715
		18.3812	-0.0010578	18.3812	-0.00161752	18.3812	-0.00172176	18.3812	-0.00175523
		18.3929	-0.00125619	18.3929	-0.00163363	18.3929	-0.00186933	18.3929	-0.00199738
		18.4046	-0.00103174	18.4046	-0.00125266	18.4046	-0.0017339	18.4046	-0.00178259
		18.4164	-0.000644889	18.4164	-0.000747134	18.4164	-0.00130823	18.4164	-0.00108165
		18.4281	-0.000802101	18.4281	-0.000716465	18.4281	-0.00124829	18.4281	-0.000527782
		18.4399	-0.000722972	18.4399	-0.000449589	18.4399	-0.000761338	18.4399	0.000357001
		18.4516	-0.000897707	18.4516	-0.000353492	18.4516	-0.000560448	18.4516	0.000645673
		18.4634	-0.00104298	18.4634	-0.000188898	18.4634	-0.000400334	18.4634	0.00133913
		18.4751	-0.00106506	18.4751	0.000104223	18.4751	6.25304e-05	18.4751	0.00208289
		18.4869	-0.000659321	18.4869	0.000608375	18.4869	0.000786596	18.4869	0.00277338
		18.4986	-0.00109838	18.4986	0.000210684	18.4986	0.000617689	18.4986	0.00273313
		18.5104	-0.00105471	18.5104	0.000306447	18.5104	0.00102774	18.5104	0.00275234
		18.5221	-0.00072429	18.5221	0.000693655	18.5221	0.00160428	18.5221	0.00298465
		18.5338	-0.000610825	18.5338	0.00090816	18.5338	0.00187889	18.5338	0.00351014
		18.5456	-0.000724962	18.5456	0.00109453	18.5456	0.00204957	18.5456	0.00355645
		18.5573	-0.000602921	18.5573	0.00138106	18.5573	0.00246179	18.5573	0.0036262
		18.5691	-0.000649091	18.5691	0.00129537	18.5691	0.0023055	18.5691	0.00296217
		18.5808	-0.000302597	18.5808	0.0016413	18.5808	0.00251943	18.5808	0.00282969
		18.5926	-0.000532703	18.5926	0.00133461	18.5926	0.00197149	18.5926	0.00262752
		18.6043	-0.000184514	18.6043	0.00145916	18.6043	0.00199987	18.6043	0.0026048
		18.6161	-8.74302e-05	18.6161	0.001266	18.6161	0.00194537	18.6161	0.00285428
		18.6278	-0.00049339	18.6278	0.000696848	18.6278	0.00123238	18.6278	0.00229285
		18.6395	-7.08138e-05	18.6395	0.000597258	18.6395	0.000985599	18.6395	0.00227279
		18.6513	-0.000207287	18.6513	0.000184728	18.6513	0.000515337	18.6513	0.00138762
		18.663	-0.000258964	18.663	-0.000168236	18.663	0.000203674	18.663	0.000932171
		18.6748	-0.000184527	18.6748	-0.000382263	18.6748	-5.76396e-05	18.6748	0.000360174
		18.6865	-8.79759e-05	18.6865	-0.000528456	18.6865	-3.42808e-06	18.6865	0.000530043
		18.6983	5.41853e-05	18.6983	-0.000413271	18.6983	0.000140206	18.6983	0.00120718
		18.71	-0.000295771	18.71	-0.000953125	18.71	-0.000488954	18.71	0.001062
		18.7218	-0.000488694	18.7218	-0.00117608	18.7218	-0.000656519	18.7218	0.00163901
		18.7335	-0.000949093	18.7335	-0.00130165	18.7335	-0.00108396	18.7335	0.00210404
		18.7453	-0.00157751	18.7453	-0.00158827	18.7453	-0.00178834	18.7453	0.00230179
		18.757	-0.00169759	18.757	-0.00147836	18.757	-0.00196119	18.757	0.00281972
		18.7687	-0.00138763	18.7687	-0.00100722	18.7687	-0.00153994	18.7687	0.00366549
		18.7805	-0.00145575	18.7805	-0.00078111	18.7805	-0.00123563	18.7805	0.0038525
		18.7922	-0.00129451	18.7922	-0.000707951	18.7922	-0.000689322	18.7922	0.00396842
		18.804	-0.00115586	18.804	-0.000689532	18.804	-0.00035066	18.804	0.00423934
		18.8157	-0.00178485	18.8157	-0.00110395	18.8157	-0.000732551	18.8157	0.00281108
		18.8275	-0.00170159	18.8275	-0.000824984	18.8275	-0.000642866	18.8275	0.0024915
		18.8392	-0.00145756	18.8392	-0.000650049	18.8392	-0.000487639	18.8392	0.00215174
		18.851	-0.00152762	18.851	-0.000637552	18.851	-0.00066523	18.851	0.00181436
		18.8627	-0.00128969	18.8627	-0.00065509	18.8627	-0.000738922	18.8627	0.0017029
		18.8745	-0.00127719	18.8745	-0.001009	18.8745	-0.00106978	18.8745	0.000990793
		18.8862	-0.00147691	18.8862	-0.00138734	18.8862	-0.00140932	18.8862	0.000203071
		18.8979	-0.00171862	18.8979	-0.00177601	18.8979	-0.00167946	18.8979	-0.000505213
		18.9097	-0.00164046	18.9097	-0.00175723	18.9097	-0.00158888	18.9097	-0.000801344
		18.9214	-0.00146562	18.9214	-0.00155661	18.9214	-0.00129068	18.9214	-0.000734017
		18.9332	-0.0011798	18.9332	-0.00133121	18.9332	-0.00137408	18.9332	-0.000551424
		18.9449	-0.000855629	18.9449	-0.00123395	18.9449	-0.00124708	18.9449	-0.000313777
		18.9567	-0.000626657	18.9567	-0.00102614	18.9567	-0.00116107	18.9567	-0.000250047
		18.9684	-4.16031e-05	18.9684	-0.000844321	18.9684	-0.000878997	18.9684	0.000290383
		18.9802	0.000147438	18.9802	-0.000671958	18.9802	-0.000587706	18.9802	0.0005068
		18.9919	0.000327131	18.9919	-0.000272312	18.9919	-0.000356391	18.9919	0.000960623
		19.0036	9.79281e-05	19.0036	-0.000548313	19.0036	-0.000584382	19.0036	0.00136228
		19.0154	-0.000199461	19.0154	-0.000834976	19.0154	-0.00080756	19.0154	0.00193545
		19.0271	-0.000177178	19.0271	-0.00090234	19.0271	-0.000800357	19.0271	0.00353624
		19.0389	-0.000448767	19.0389	-0.0012979	19.0389	-0.00122615	19.0389	0.00480089
		19.0506	-0.000472412	19.0506	-0.00109597	19.0506	-0.00123433	19.0506	0.00626667
		19.0624	-0.000528676	19.0624	-0.00111426	19.0624	-0.00122897	19.0624	0.00746412
		19.0741	-0.00105855	19.0741	-0.00171413	19.0741	-0.00178507	19.0741	0.00779778
		19.0859	-0.00141033	19.0859	-0.0018226	19.0859	-0.00204495	19.0859	0.00844053
		19.0976	-0.00148169	19.0976	-0.00171722	19.0976	-0.00217323	19.0976	0.00897227
		19.1094	-0.00149395	19.1094	-0.0012823	19.1094	-0.00193163	19.1094	0.01022
		19.1211	-0.00122701	19.1211	-0.000694879	19.1211	-0.00151547	19.1211	0.0112514
		19.1328	-0.00100726	19.1328	-0.000419257	19.1328	-0.000924097	19.1328	0.0118458
		19.1446	-0.000457444	19.1446	0.000314492	19.1446	0.00019601	19.1446	0.0130104
		19.1563	-0.000342927	19.1563	0.000498533	19.1563	0.000472313	19.1563	0.0127597
		19.1681	-0.000399542	19.1681	0.000335441	19.1681	0.000491956	19.1681	0.0119479
		19.1798	-0.000671921	19.1798	3.30198e-05	19.1798	0.000205788	19.1798	0.0106963
		19.1916	-0.000571815	19.1916	-0.000276356	19.1916	-0.000140775	19.1916	0.00954289
		19.2033	-0.000807286	19.2033	-0.00103439	19.2033	-0.000642943	19.2033	0.00801006
		19.2151	-0.000789087	19.2151	-0.00132414	19.2151	-0.000682817	19.2151	0.00669749
		19.2268	-0.000817285	19.2268	-0.00163099	19.2268	-0.000893075	19.2268	0.00541746
		19.2385	-0.000702936	19.2385	-0.00165813	19.2385	-0.000818346	19.2385	0.00406946
		19.2503	-0.00057047	19.2503	-0.0015619	19.2503	-0.00072757	19.2503	0.00285229
		19.262	-0.000403528	19.262	-0.0014107	19.262	-0.000697153	19.262	0.00189423
		19.2738	-0.000345938	19.2738	-0.00131075	19.2738	-0.000583781	19.2738	0.00119726
		19.2855	-0.000302532	19.2855	-0.00124391	19.2855	-0.000399768	19.2855	0.00101444
		19.2973	-0.000506066	19.2973	-0.001249	19.2973	-0.000385401	19.2973	0.000639275
		19.309	-0.000361034	19.309	-0.000953138	19.309	-0.000113022	19.309	0.00036554
		19.3208	-0.000495391	19.3208	-0.000944597	19.3208	-0.000369761	19.3208	-4.6235e-05
		19.3325	-0.000397936	19.3325	-0.000828065	19.3325	-0.000399941	19.3325	-0.0001965
		19.3443	-0.000880536	19.3443	-0.00139855	19.3443	-0.00105743	19.3443	-0.00108792
		19.356	-0.00111308	19.356	-0.00180533	19.356	-0.00142004	19.356	-0.00168324
		19.3677	-0.00132432	19.3677	-0.00195785	19.3677	-0.00166584	19.3677	-0.00206995
		19.3795	-0.00131444	19.3795	-0.00167478	19.3795	-0.0016768	19.3795	-0.00214821
		19.3912	-0.00118211	19.3912	-0.00141853	19.3912	-0.00139899	19.3912	-0.00166761
		19.403	-0.00121238	19.403	-0.00131532	19.403	-0.00133884	19.403	-0.00148117
		19.4147	-0.00132341	19.4147	-0.001335	19.4147	-0.00135313	19.4147	-0.00133467
		19.4265	-0.00109663	19.4265	-0.00115461	19.4265	-0.00109588	19.4265	-0.000731324
		19.4382	-0.00127648	19.4382	-0.00131253	19.4382	-0.00122373	19.4382	-0.000757425
		19.45	-0.00141429	19.45	-0.00135119	19.45	-0.00129745	19.45	-0.000918888
		19.4617	-0.00137685	19.4617	-0.00129703	19.4617	-0.00124931	19.4617	-0.000808547
		19.4734	-0.00129615	19.4734	-0.00109005	19.4734	-0.000920603	19.4734	-0.000723838
		19.4852	-0.00115247	19.4852	-0.000896865	19.4852	-0.00075051	19.4852	-0.000479696
		19.4969	-0.00100213	19.4969	-0.000692293	19.4969	-0.000688701	19.4969	-0.000174582
		19.5087	-0.00112014	19.5087	-0.000832364	19.5087	-0.000789105	19.5087	-0.00019243
		19.5204	-0.00104775	19.5204	-0.00106531	19.5204	-0.000698256	19.5204	3.77647e-05
		19.5322	-0.00111004	19.5322	-0.00101166	19.5322	-0.000423322	19.5322	0.000351843
		19.5439	-0.000947518	19.5439	-0.000772982	19.5439	3.42024e-05	19.5439	0.000887815
		19.5557	-0.00115384	19.5557	-0.000631802	19.5557	7.25184e-05	19.5557	0.000937495
		19.5674	-0.00138496	19.5674	-0.000703889	19.5674	-4.8188e-05	19.5674	0.00107365
		19.5792	-0.0016871	19.5792	-0.000831737	19.5792	-0.00019035	19.5792	0.000988425
		19.5909	-0.00169272	19.5909	-0.00067657	19.5909	0.000336832	19.5909	0.00123395
		19.6026	-0.00178127	19.6026	-0.00067903	19.6026	0.000868022	19.6026	0.00166855
		19.6144	-0.0021015	19.6144	-0.000565589	19.6144	0.00127438	19.6144	0.0023077
		19.6261	-0.00139057	19.6261	0.000511285	19.6261	0.0029389	19.6261	0.00382666
		19.6379	-0.00100448	19.6379	0.0013848	19.6379	0.00391408	19.6379	0.00510796
		19.6496	-0.00105727	19.6496	0.00170444	19.6496	0.00437362	19.6496	0.00558304
		19.6614	-0.000969708	19.6614	0.00184657	19.6614	0.00480678	19.6614	0.00585043
		19.6731	-0.000934883	19.6731	0.00213791	19.6731	0.00457517	19.6731	0.00542039
		19.6849	-0.00113077	19.6849	0.00202191	19.6849	0.00390361	19.6849	0.0044546
		19.6966	-0.00138871	19.6966	0.00165129	19.6966	0.00261479	19.6966	0.00356154
		19.7083	-0.00165133	19.7083	0.00145342	19.7083	0.00151179	19.7083	0.00244809
		19.7201	-0.0019003	19.7201	0.00109473	19.7201	0.000635429	19.7201	0.00147793
		19.7318	-0.00189742	19.7318	0.00085206	19.7318	5.09778e-05	19.7318	0.00101943
		19.7436	-0.00142166	19.7436	0.0012701	19.7436	0.00025803	19.7436	0.000911504
		19.7553	-0.00138333	19.7553	0.00111594	19.7553	0.000168415	19.7553	0.000525814
		19.7671	-0.00144707	19.7671	0.000965049	19.7671	-4.38956e-05	19.7671	0.000165316
		19.7788	-0.00158993	19.7788	0.000723215	19.7788	-0.00024163	19.7788	-0.000231457
		19.7906	-0.00187997	19.7906	-0.000118131	19.7906	-0.000837861	19.7906	-0.000589149
		19.8023	-0.0018604	19.8023	-0.000599633	19.8023	-0.00116713	19.8023	-0.0005964
		19.8141	-0.00207826	19.8141	-0.00128847	19.8141	-0.00133501	19.8141	-0.000955113
		19.8258	-0.00202638	19.8258	-0.00162043	19.8258	-0.00129955	19.8258	-0.000974736
		19.8375	-0.00199853	19.8375	-0.00170038	19.8375	-0.00120479	19.8375	-0.000860563
		19.8493	-0.00194734	19.8493	-0.00169102	19.8493	-0.00097926	19.8493	-0.000743123
		19.861	-0.00179591	19.861	-0.00148848	19.861	-0.000988404	19.861	-0.000431188
		19.8728	-0.001649	19.8728	-0.00148399	19.8728	-0.000963161	19.8728	-0.000470152
		19.8845	-0.00145637	19.8845	-0.00139698	19.8845	-0.00101612	19.8845	-0.000345565
		19.8963	-0.00142175	19.8963	-0.00155111	19.8963	-0.00114784	19.8963	-9.07122e-05
		19.908	-0.00129989	19.908	-0.00150787	19.908	-0.00105989	19.908	0.000594909
		19.9198	-0.001266	19.9198	-0.00147467	19.9198	-0.000991234	19.9198	0.00152654
		19.9315	-0.00125219	19.9315	-0.0013287	19.9315	-0.000902215	19.9315	0.00291796
		19.9432	-0.00130012	19.9432	-0.00127579	19.9432	-0.00074658	19.9432	0.00416787
		19.955	-0.00120511	19.955	-0.000982953	19.955	-0.000487906	19.955	0.00515465
		19.9667	-0.00142151	19.9667	-0.000941002	19.9667	-0.000424924	19.9667	0.00584397
		19.9785	-0.00136971	19.9785	-0.000811776	19.9785	-0.000359028	19.9785	0.00620227
		19.9902	-0.00136322	19.9902	-0.00034403	19.9902	-0.000238831	19.9902	0.00614222
		20.002	-0.00145754	20.002	-0.000193732	20.002	-0.000118284	20.002	0.00572084
		20.0137	-0.00155125	20.0137	-0.000306351	20.0137	-0.000363891	20.0137	0.00432384
		20.0255	-0.00120831	20.0255	-0.000417856	20.0255	-0.000221631	20.0255	0.00326292
		20.0372	-0.00112952	20.0372	-0.000973321	20.0372	-0.000859166	20.0372	0.00162726
		20.049	-0.00126047	20.049	-0.00149886	20.049	-0.00130276	20.049	0.000299196
		20.0607	-0.000999829	20.0607	-0.0016632	20.0607	-0.00122243	20.0607	-1.72565e-05
		20.0724	-0.001128	20.0724	-0.00185618	20.0724	-0.00135046	20.0724	-0.000578764
		20.0842	-0.000694994	20.0842	-0.00133375	20.0842	-0.000926603	20.0842	-0.000459102
		20.0959	-0.000381846	20.0959	-0.00104724	20.0959	-0.000572595	20.0959	-8.87751e-05
		20.1077	-0.00064333	20.1077	-0.00137917	20.1077	-0.000715588	20.1077	-0.000354314
		20.1194	-0.000528163	20.1194	-0.00138988	20.1194	-0.000466764	20.1194	-0.000285763
		20.1312	-0.000543706	20.1312	-0.00122531	20.1312	-0.000329774	20.1312	-0.000181894
		20.1429	-0.00101456	20.1429	-0.00140719	20.1429	-0.000856786	20.1429	-0.000773107
		20.1547	-0.00105661	20.1547	-0.00153929	20.1547	-0.00108558	20.1547	-0.00127972
		20.1664	-0.00127188	20.1664	-0.0016169	20.1664	-0.00148641	20.1664	-0.0016279
		20.1781	-0.00129296	20.1781	-0.00176648	20.1781	-0.00181946	20.1781	-0.00188053
		20.1899	-0.0012524	20.1899	-0.00159134	20.1899	-0.00174747	20.1899	-0.00177361
		20.2016	-0.0015487	20.2016	-0.00201226	20.2016	-0.00206009	20.2016	-0.00199037
		20.2134	-0.00145423	20.2134	-0.00179785	20.2134	-0.00169187	20.2134	-0.0018298
		20.2251	-0.00143151	20.2251	-0.00171481	20.2251	-0.00145012	20.2251	-0.00153712
		20.2369	-0.000786929	20.2369	-0.00142876	20.2369	-0.00100217	20.2369	-0.000902287
		20.2486	-8.86768e-05	20.2486	-0.000749384	20.2486	-0.000384047	20.2486	-9.08058e-05
		20.2604	-0.000211549	20.2604	-0.000892528	20.2604	-0.00048724	20.2604	-0.000147175
		20.2721	-0.000288288	20.2721	-0.000840075	20.2721	-0.000458918	20.2721	-7.66059e-06
		20.2839	-0.000474317	20.2839	-0.000681029	20.2839	-0.000602352	20.2839	3.00263e-05
		20.2956	-0.000583733	20.2956	-0.000815366	20.2956	-0.00077895	20.2956	-2.29375e-05
		20.3073	-0.00082638	20.3073	-0.00113864	20.3073	-0.000983054	20.3073	-0.000333669
		20.3191	-0.000789929	20.3191	-0.00112473	20.3191	-0.000857038	20.3191	-0.000273323
		20.3308	-0.000441633	20.3308	-0.000850446	20.3308	-0.000489971	20.3308	5.26919e-05
		20.3426	-0.000124847	20.3426	-0.000418381	20.3426	6.70343e-05	20.3426	0.000585187
		20.3543	0.000405042	20.3543	4.54215e-05	20.3543	0.000652697	20.3543	0.00121124
		20.3661	0.000621409	20.3661	0.000471899	20.3661	0.00102335	20.3661	0.0016601
		20.3778	0.000895335	20.3778	0.000533926	20.3778	0.00119716	20.3778	0.00189707
		20.3896	0.000943888	20.3896	0.00041406	20.3896	0.00126431	20.3896	0.00190766
		20.4013	0.000469817	20.4013	-3.87938e-05	20.4013	0.000828266	20.4013	0.00169534
		20.4131	0.000219384	20.4131	-0.00046033	20.4131	0.000682399	20.4131	0.00164355
		20.4248	5.05624e-05	20.4248	-0.000526207	20.4248	0.000442196	20.4248	0.00208338
		20.4365	-0.000224508	20.4365	-0.000790254	20.4365	0.000147458	20.4365	0.00237854
		20.4483	0.000124773	20.4483	-0.000317672	20.4483	0.000571135	20.4483	0.00336232
		20.46	0.000222543	20.46	-0.000159245	20.46	0.000750431	20.46	0.00447074
		20.4718	0.000523047	20.4718	0.000339044	20.4718	0.0010205	20.4718	0.00575143
		20.4835	0.00062921	20.4835	0.000531113	20.4835	0.00112409	20.4835	0.00627925
		20.4953	0.000649079	20.4953	0.000818551	20.4953	0.00146092	20.4953	0.00686068
		20.507	0.000730651	20.507	0.00100262	20.507	0.00158392	20.507	0.0069343
		20.5188	0.000679194	20.5188	0.0011609	20.5188	0.00173178	20.5188	0.0058499
		20.5305	0.000596213	20.5305	0.00127082	20.5305	0.00167964	20.5305	0.00503987
		20.5422	0.000249561	20.5422	0.00100949	20.5422	0.00134874	20.5422	0.00370934
		20.554	0.000357712	20.554	0.00167783	20.554	0.00151362	20.554	0.00284294
		20.5657	0.000439234	20.5657	0.00185093	20.5657	0.00149894	20.5657	0.00278577
		20.5775	0.000394976	20.5775	0.00171143	20.5775	0.00133876	20.5775	0.0023845
		20.5892	0.00101482	20.5892	0.00157919	20.5892	0.0012945	20.5892	0.00226601
		20.601	0.000919276	20.601	0.00136441	20.601	0.00107325	20.601	0.0020186
		20.6127	0.00102604	20.6127	0.0012358	20.6127	0.000784498	20.6127	0.00183681
		20.6245	0.00146938	20.6245	0.00140334	20.6245	0.00109999	20.6245	0.00240816
		20.6362	0.001075	20.6362	0.00113252	20.6362	0.000826773	20.6362	0.0023623
		20.648	0.000956183	20.648	0.00099428	20.648	0.000907246	20.648	0.00218735
		20.6597	0.000574347	20.6597	0.000609139	20.6597	0.000638416	20.6597	0.00184958
		20.6714	0.00059289	20.6714	0.0004828	20.6714	0.000491811	20.6714	0.00151905
		20.6832	0.00112722	20.6832	0.000964492	20.6832	0.000972582	20.6832	0.00115378
		20.6949	0.00168919	20.6949	0.0013253	20.6949	0.00132485	20.6949	0.00145708
		20.7067	0.00161977	20.7067	0.0010351	20.7067	0.0011624	20.7067	0.00105886
		20.7184	0.00146549	20.7184	0.000917525	20.7184	0.000922161	20.7184	0.000940956
		20.7302	0.00138584	20.7302	0.000732081	20.7302	0.000617987	20.7302	0.000894388
		20.7419	0.00119509	20.7419	0.000600483	20.7419	0.000248744	20.7419	0.000388812
		20.7537	0.00113469	20.7537	0.000501454	20.7537	5.7607e-06	20.7537	-6.76652e-05
		20.7654	0.000813566	20.7654	1.10157e-05	20.7654	-0.000582616	20.7654	-0.000676833
		20.7771	0.00067938	20.7771	-9.20799e-05	20.7771	-0.000626311	20.7771	-0.000597783
		20.7889	0.000557068	20.7889	-3.71924e-06	20.7889	-0.000532544	20.7889	-0.000379365
		20.8006	0.000536484	20.8006	0.000409182	20.8006	-0.000308185	20.8006	-0.000275432
		20.8124	0.000247181	20.8124	0.000448404	20.8124	-0.000581439	20.8124	-0.000204661
		20.8241	0.000148294	20.8241	0.000332477	20.8241	-0.000640433	20.8241	-0.000309356
		20.8359	0.000560029	20.8359	0.000752397	20.8359	-0.000163378	20.8359	5.33238e-05
		20.8476	0.000790422	20.8476	0.000930954	20.8476	0.000191525	20.8476	0.000288768
		20.8594	0.00104238	20.8594	0.00127267	20.8594	0.000819081	20.8594	0.000709203
		20.8711	0.00131478	20.8711	0.00167572	20.8711	0.00112128	20.8711	0.000860611
		20.8829	0.00133799	20.8829	0.00168161	20.8829	0.00104413	20.8829	0.000901245
		20.8946	0.0013006	20.8946	0.00155047	20.8946	0.000803618	20.8946	0.000733222
		20.9063	0.00126234	20.9063	0.00164233	20.9063	0.000687303	20.9063	0.000589066
		20.9181	0.00119839	20.9181	0.00145503	20.9181	0.000587214	20.9181	0.000537562
		20.9298	0.00109937	20.9298	0.00136728	20.9298	0.000627728	20.9298	0.000533758
		20.9416	0.00109878	20.9416	0.00142655	20.9416	0.000552186	20.9416	0.000553545
		20.9533	0.00114563	20.9533	0.00156145	20.9533	0.000551558	20.9533	0.000479
		20.9651	0.00156162	20.9651	0.00209109	20.9651	0.0010399	20.9651	0.000812383
		20.9768	0.00171428	20.9768	0.00226363	20.9768	0.00124433	20.9768	0.000898746
		20.9886	0.00144913	20.9886	0.00215162	20.9886	0.00112453	20.9886	0.000551917
		21.0003	0.00177812	21.0003	0.00222211	21.0003	0.00146214	21.0003	0.000707734
		21.012	0.00162925	21.012	0.00181332	21.012	0.00114134	21.012	0.000441657
		21.0238	0.00138478	21.0238	0.00148713	21.0238	0.000766067	21.0238	0.000243906
		21.0355	0.00129617	21.0355	0.00120943	21.0355	0.000477757	21.0355	0.000388084
		21.0473	0.000971866	21.0473	0.00113094	21.0473	0.000255396	21.0473	0.000538854
		21.059	0.000947229	21.059	0.00128143	21.059	0.000288555	21.059	0.000552109
		21.0708	0.00107423	21.0708	0.00133025	21.0708	0.000466826	21.0708	0.000334225
		21.0825	0.00151518	21.0825	0.00157627	21.0825	0.000813525	21.0825	0.000620605
		21.0943	0.00201687	21.0943	0.00189071	21.0943	0.00114691	21.0943	0.000600059
		21.106	0.00231741	21.106	0.00201447	21.106	0.00131533	21.106	0.00049971
		21.1178	0.00253023	21.1178	0.00207101	21.1178	0.00140333	21.1178	0.000755819
		21.1295	0.00261354	21.1295	0.00228403	21.1295	0.00149241	21.1295	0.000812661
		21.1412	0.00268774	21.1412	0.00244959	21.1412	0.00140095	21.1412	0.00095613
		21.153	0.00252879	21.153	0.00244013	21.153	0.00119954	21.153	0.00104709
		21.1647	0.00233209	21.1647	0.00237641	21.1647	0.000978393	21.1647	0.000944322
		21.1765	0.00232582	21.1765	0.00244974	21.1765	0.00109085	21.1765	0.0010451
		21.1882	0.00270931	21.1882	0.00294006	21.1882	0.00177494	21.1882	0.00145282
		21.2	0.00282234	21.2	0.00316752	21.2	0.00202009	21.2	0.00176533
		21.2117	0.00254512	21.2117	0.0028878	21.2117	0.00176731	21.2117	0.00172811
		21.2235	0.00237148	21.2235	0.00268729	21.2235	0.00166428	21.2235	0.00176062
		21.2352	0.00208498	21.2352	0.00225906	21.2352	0.00126525	21.2352	0.00214164
		21.2469	0.00219764	21.2469	0.00243798	21.2469	0.00144935	21.2469	0.00283305
		21.2587	0.00245605	21.2587	0.0026239	21.2587	0.00175003	21.2587	0.0028868
		21.2704	0.00223684	21.2704	0.00234214	21.2704	0.00150722	21.2704	0.00500524
		21.2822	0.00224118	21.2822	0.00247876	21.2822	0.00163326	21.2822	0.00572727
		21.2939	0.00209611	21.2939	0.00228858	21.2939	0.00127008	21.2939	0.00585195
		21.3057	0.00227962	21.3057	0.00250446	21.3057	0.00138549	21.3057	0.0081542
		21.3174	0.00237713	21.3174	0.00257869	21.3174	0.00143101	21.3174	0.00757007
		21.3292	0.0024311	21.3292	0.00275193	21.3292	0.00151397	21.3292	0.00787216
		21.3409	0.0019635	21.3409	0.00240017	21.3409	0.00107688	21.3409	0.00742145
		21.3527	0.00173931	21.3527	0.00223631	21.3527	0.000869079	21.3527	0.00537088
		21.3644	0.00197334	21.3644	0.00232488	21.3644	0.000767251	21.3644	0.00538896
		21.3761	0.00203057	21.3761	0.0023912	21.3761	0.000724597	21.3761	0.00404482
		21.3879	0.00214983	21.3879	0.00241284	21.3879	0.000637229	21.3879	0.00278667
		21.3996	0.0021587	21.3996	0.00233984	21.3996	0.000805947	21.3996	0.00275516
		21.4114	0.00198943	21.4114	0.00238553	21.4114	0.000834488	21.4114	0.0020747
		21.4231	0.00172828	21.4231	0.0021137	21.4231	0.000862001	21.4231	0.00164034
		21.4349	0.00156658	21.4349	0.00212669	21.4349	0.000818917	21.4349	0.00140669
		21.4466	0.0015185	21.4466	0.00217406	21.4466	0.000663931	21.4466	0.00123042
		21.4584	0.00128121	21.4584	0.00204727	21.4584	0.000349228	21.4584	0.000831739
		21.4701	0.00153265	21.4701	0.00229443	21.4701	0.000553544	21.4701	0.000921709
		21.4818	0.00171435	21.4818	0.00239008	21.4818	0.000710487	21.4818	0.000755575
		21.4936	0.00187324	21.4936	0.00254121	21.4936	0.0011358	21.4936	0.000787599
		21.5053	0.00203954	21.5053	0.00286523	21.5053	0.00143043	21.5053	0.00086071
		21.5171	0.00209556	21.5171	0.00309327	21.5171	0.00129322	21.5171	0.00075151
		21.5288	0.00191954	21.5288	0.00307628	21.5288	0.0012672	21.5288	0.000875147
		21.5406	0.00197843	21.5406	0.00305273	21.5406	0.00117091	21.5406	0.000990393
		21.5523	0.00134245	21.5523	0.0025943	21.5523	0.000533374	21.5523	0.000289642
		21.5641	0.0012364	21.5641	0.00284785	21.5641	0.000688678	21.5641	0.000591392
		21.5758	0.00110157	21.5758	0.00274676	21.5758	0.000478753	21.5758	0.00069718
		21.5876	0.00130882	21.5876	0.00297016	21.5876	0.00073056	21.5876	0.00106766
		21.5993	0.00184156	21.5993	0.00302283	21.5993	0.00103896	21.5993	0.00163972
		21.611	0.00193532	21.611	0.00289594	21.611	0.000920109	21.611	0.00168921
		21.6228	0.0021134	21.6228	0.00299644	21.6228	0.00101568	21.6228	0.00211425
		21.6345	0.00170716	21.6345	0.00273213	21.6345	0.000723175	21.6345	0.00187036
		21.6463	0.00117496	21.6463	0.00223604	21.6463	0.000313547	21.6463	0.00119024
		21.658	0.000854842	21.658	0.00181942	21.658	0.000113397	21.658	0.000666968
		21.6698	0.001003	21.6698	0.00189586	21.6698	0.000424937	21.6698	0.000591014
		21.6815	0.00103346	21.6815	0.00188464	21.6815	0.000607482	21.6815	0.000761449
		21.6933	0.00139995	21.6933	0.00224717	21.6933	0.000942972	21.6933	0.00117979
		21.705	0.00127333	21.705	0.00213582	21.705	0.000797207	21.705	0.00111208
		21.7168	0.00108365	21.7168	0.00187276	21.7168	0.000538213	21.7168	0.00104331
		21.7285	0.0013566	21.7285	0.00216901	21.7285	0.000758662	21.7285	0.00127468
		21.7402	0.00117872	21.7402	0.00201436	21.7402	0.000596404	21.7402	0.00135351
		21.752	0.00126008	21.752	0.00234528	21.752	0.000705155	21.752	0.00144017
		21.7637	0.00119961	21.7637	0.00228817	21.7637	0.000582009	21.7637	0.00139169
		21.7755	0.000899322	21.7755	0.00266662	21.7755	0.000380455	21.7755	0.00148711
		21.7872	0.00125739	21.7872	0.00313543	21.7872	0.000701361	21.7872	0.00204763
		21.799	0.00115113	21.799	0.00382552	21.799	0.000760635	21.799	0.00211141
		21.8107	0.00103684	21.8107	0.00421917	21.8107	0.000641872	21.8107	0.0022045
		21.8225	0.00102928	21.8225	0.0045901	21.8225	0.000748431	21.8225	0.00206096
		21.8342	0.000364138	21.8342	0.00421231	21.8342	0.000240698	21.8342	0.00165717
		21.8459	0.00039249	21.8459	0.00371116	21.8459	0.000139831	21.8459	0.00141774
		21.8577	0.000297112	21.8577	0.00324343	21.8577	-0.000106675	21.8577	0.00118886
		21.8694	0.00025078	21.8694	0.00239423	21.8694	-0.0002603	21.8694	0.000926571
		21.8812	0.000413151	21.8812	0.00208576	21.8812	-0.000112259	21.8812	0.00125218
		21.8929	0.00086234	21.8929	0.00204376	21.8929	0.000531734	21.8929	0.00189105
		21.9047	0.000764861	21.9047	0.00186824	21.9047	0.000779126	21.9047	0.00238706
		21.9164	0.000513171	21.9164	0.00160166	21.9164	0.000582983	21.9164	0.00301246
		21.9282	0.000218197	21.9282	0.00123632	21.9282	0.000300385	21.9282	0.00368478
		21.9399	0.000487886	21.9399	0.00155984	21.9399	0.000413923	21.9399	0.00505146
		21.9517	0.000788466	21.9517	0.0019269	21.9517	0.000789976	21.9517	0.00715805
		21.9634	0.00118623	21.9634	0.00240454	21.9634	0.00116537	21.9634	0.00883847
		21.9751	0.000734576	21.9751	0.00227831	21.9751	0.000882887	21.9751	0.00901611
		21.9869	0.000220488	21.9869	0.00173439	21.9869	0.000299164	21.9869	0.00925485
		21.9986	-0.000244403	21.9986	0.00133064	21.9986	4.49077e-05	21.9986	0.00795958
		22.0104	-4.18546e-05	22.0104	0.00150003	22.0104	5.67818e-05	22.0104	0.00710498
		22.0221	0.000402109	22.0221	0.00193564	22.0221	0.000603798	22.0221	0.00648356
		22.0339	0.000641952	22.0339	0.00220259	22.0339	0.000768315	22.0339	0.00477502
		22.0456	0.000671169	22.0456	0.00217592	22.0456	0.000639933	22.0456	0.0037636
		22.0574	0.000543896	22.0574	0.00180214	22.0574	0.000434377	22.0574	0.00282447
		22.0691	0.000360783	22.0691	0.00140049	22.0691	0.000158389	22.0691	0.00194153
		22.0808	0.000269386	22.0808	0.00131417	22.0808	0.000219346	22.0808	0.00143456
		22.0926	9.86333e-05	22.0926	0.00106554	22.0926	-6.60395e-05	22.0926	0.000962579
		22.1043	0.000159539	22.1043	0.000804656	22.1043	-0.000230482	22.1043	0.000600823
		22.1161	0.000384875	22.1161	0.000588953	22.1161	-7.80247e-05	22.1161	0.000595526
		22.1278	0.000174608	22.1278	0.00023848	22.1278	-0.000455651	22.1278	0.00014251
		22.1396	0.000353871	22.1396	0.000563021	22.1396	-6.34225e-05	22.1396	0.000272876
		22.1513	5.81191e-05	22.1513	0.000372022	22.1513	-0.000305097	22.1513	-7.28996e-05
		22.1631	8.41967e-05	22.1631	0.000675142	22.1631	-0.000104351	22.1631	-8.04153e-06
		22.1748	-9.6436e-05	22.1748	0.000454607	22.1748	-0.000165252	22.1748	-7.3626e-05
		22.1866	0.000198564	22.1866	0.000745764	22.1866	0.000141057	22.1866	0.00057256
		22.1983	0.000345968	22.1983	0.000961014	22.1983	0.000460603	22.1983	0.00120514
		22.21	0.000641939	22.21	0.00104591	22.21	0.000620128	22.21	0.00149729
		22.2218	0.000831447	22.2218	0.00119973	22.2218	0.000814633	22.2218	0.00222159
		22.2335	0.00070252	22.2335	0.000970518	22.2335	0.000512016	22.2335	0.00175022
		22.2453	0.000822217	22.2453	0.00120225	22.2453	0.00063125	22.2453	0.00175365
		22.257	0.00064261	22.257	0.00133841	22.257	0.000684401	22.257	0.00159685
		22.2688	0.000759747	22.2688	0.00157543	22.2688	0.000928913	22.2688	0.00161434
		22.2805	0.000500591	22.2805	0.00148277	22.2805	0.000938301	22.2805	0.00173873
		22.2923	7.8395e-05	22.2923	0.00130005	22.2923	0.00076132	22.2923	0.00164286
		22.304	0.000101485	22.304	0.00117646	22.304	0.000725089	22.304	0.00139706
		22.3157	-7.07293e-06	22.3157	0.000894276	22.3157	0.000434529	22.3157	0.00125809
		22.3275	0.000234143	22.3275	0.00101033	22.3275	0.000610808	22.3275	0.000974772
		22.3392	0.00060131	22.3392	0.00123566	22.3392	0.000728735	22.3392	0.000947921
		22.351	0.000520439	22.351	0.00117687	22.351	0.000581054	22.351	0.000478714
		22.3627	0.000583931	22.3627	0.00117183	22.3627	0.000356951	22.3627	0.000530798
		22.3745	0.000590379	22.3745	0.00119058	22.3745	0.000300994	22.3745	0.000918009
		22.3862	0.000597106	22.3862	0.00118208	22.3862	0.000558069	22.3862	0.00123098
		22.398	0.000481648	22.398	0.00103358	22.398	0.000758233	22.398	0.00122781
		22.4097	0.000341915	22.4097	0.000945667	22.4097	0.000897317	22.4097	0.00116617
		22.4215	0.000453868	22.4215	0.000903091	22.4215	0.00110801	22.4215	0.00120314
		22.4332	0.00032638	22.4332	0.000751924	22.4332	0.000725198	22.4332	0.000994677
		22.4449	2.45558e-05	22.4449	0.00032487	22.4449	0.000339969	22.4449	0.000471712
		22.4567	-0.000265766	22.4567	-5.31098e-05	22.4567	-4.25874e-05	22.4567	-0.00013078
		22.4684	-0.000547245	22.4684	-0.000366101	22.4684	-0.000390575	22.4684	-0.00051476
		22.4802	-0.000438083	22.4802	-0.000396135	22.4802	-0.000396276	22.4802	-0.000385471
		22.4919	-0.000156903	22.4919	-2.85532e-05	22.4919	-0.000306898	22.4919	-0.000120314
		22.5037	-0.000213803	22.5037	1.452e-05	22.5037	-0.000457205	22.5037	-5.83903e-05
		22.5154	-0.000345195	22.5154	-4.77104e-05	22.5154	-0.000520307	22.5154	-0.000132808
		22.5272	-0.000430618	22.5272	-8.15872e-05	22.5272	-0.000552805	22.5272	-0.000132711
		22.5389	8.33544e-05	22.5389	0.000405501	22.5389	5.06373e-05	22.5389	0.000381269
		22.5506	0.000479732	22.5506	0.000884138	22.5506	0.000503874	22.5506	0.000640408
		22.5624	0.0005197	22.5624	0.00109125	22.5624	0.000630968	22.5624	0.000865006
		22.5741	9.60436e-05	22.5741	0.000655171	22.5741	0.000259111	22.5741	0.00059757
		22.5859	-0.000405334	22.5859	9.78709e-06	22.5859	-0.000301678	22.5859	0.00022785
		22.5976	-0.000523668	22.5976	8.9855e-05	22.5976	-0.000307301	22.5976	0.000400957
		22.6094	-0.000549404	22.6094	5.34821e-05	22.6094	-0.000209844	22.6094	0.000640691
		22.6211	-0.000211708	22.6211	0.000541397	22.6211	0.000179016	22.6211	0.00133125
		22.6329	-0.00018856	22.6329	0.000647402	22.6329	0.000294227	22.6329	0.00155504
		22.6446	-0.000403011	22.6446	0.000290041	22.6446	0.000178235	22.6446	0.00162882
		22.6564	-0.000309739	22.6564	0.0004272	22.6564	0.000349006	22.6564	0.00198006
		22.6681	-0.000608622	22.6681	5.17762e-05	22.6681	0.00021664	22.6681	0.00186989
		22.6798	-0.000535679	22.6798	0.000227246	22.6798	0.00046862	22.6798	0.00227862
		22.6916	-0.000764286	22.6916	0.000242184	22.6916	0.000538485	22.6916	0.00242302
		22.7033	-0.00103679	22.7033	0.000195506	22.7033	0.000731137	22.7033	0.00291662
		22.7151	-0.000848749	22.7151	0.000495468	22.7151	0.00100721	22.7151	0.00358383
		22.7268	-0.000705507	22.7268	0.000674161	22.7268	0.00121061	22.7268	0.00438522
		22.7386	-0.000795867	22.7386	0.000448033	22.7386	0.00102333	22.7386	0.00466481
		22.7503	-0.0002646	22.7503	0.000837174	22.7503	0.00126764	22.7503	0.00522419
		22.7621	-0.000401274	22.7621	0.000693349	22.7621	0.000984496	22.7621	0.00570472
		22.7738	-0.000320253	22.7738	0.000723432	22.7738	0.000742789	22.7738	0.00616065
		22.7855	-0.00039213	22.7855	0.000606829	22.7855	0.00056607	22.7855	0.00725466
		22.7973	-0.000436362	22.7973	0.000512707	22.7973	0.000326963	22.7973	0.00840997
		22.809	-0.000818518	22.809	-0.000100745	22.809	-0.000203014	22.809	0.00992776
		22.8208	-0.000788095	22.8208	-0.000153427	22.8208	-0.000253069	22.8208	0.0116535
		22.8325	-0.000491628	22.8325	-0.000112725	22.8325	-0.000265622	22.8325	0.0138152
		22.8443	-0.000570926	22.8443	-0.00038681	22.8443	-0.000296035	22.8443	0.0151375
		22.856	-0.000507382	22.856	-0.000536712	22.856	-0.000239172	22.856	0.0166604
		22.8678	-0.000363589	22.8678	-0.000311461	22.8678	-0.000173938	22.8678	0.017145
		22.8795	-0.000333281	22.8795	-0.000362137	22.8795	-0.00024494	22.8795	0.017381
		22.8913	-0.000229761	22.8913	-3.2131e-05	22.8913	-0.000120318	22.8913	0.0175618
		22.903	-0.000299687	22.903	-0.000192337	22.903	-0.000278024	22.903	0.0168656
		22.9147	-0.000289267	22.9147	-0.000278621	22.9147	-0.000248489	22.9147	0.0164678
		22.9265	-0.000499958	22.9265	-0.000532116	22.9265	-0.000519693	22.9265	0.0153847
		22.9382	-0.000791031	22.9382	-0.000916422	22.9382	-0.000651482	22.9382	0.0146149
		22.95	-0.00126948	22.95	-0.00140931	22.95	-0.00114902	22.95	0.0131696
		22.9617	-0.00123031	22.9617	-0.001386	22.9617	-0.00121769	22.9617	0.0119356
		22.9735	-0.00117796	22.9735	-0.0014338	22.9735	-0.00121645	22.9735	0.0106082
		22.9852	-0.000919733	22.9852	-0.0011331	22.9852	-0.000924142	22.9852	0.00879709
		22.997	-0.0003604	22.997	-0.000637844	22.997	-0.000465135	22.997	0.00738576
		23.0087	-0.000350066	23.0087	-0.000635691	23.0087	-0.000497392	23.0087	0.00553272
		23.0205	-0.000381804	23.0205	-0.000593841	23.0205	-0.000521222	23.0205	0.00404013
		23.0322	-0.000240014	23.0322	-0.000726124	23.0322	-0.000484768	23.0322	0.00279718
		23.0439	-0.000742207	23.0439	-0.00121999	23.0439	-0.000888691	23.0439	0.00139575
		23.0557	-0.000762864	23.0557	-0.00112526	23.0557	-0.000927398	23.0557	0.00060103
		23.0674	-0.000804632	23.0674	-0.00105683	23.0674	-0.00089135	23.0674	0.000265435
		23.0792	-0.000860982	23.0792	-0.000994472	23.0792	-0.000905197	23.0792	0.000231852
		23.0909	-0.00047468	23.0909	-0.000740848	23.0909	-0.00052854	23.0909	0.000322141
		23.1027	-0.000371899	23.1027	-0.000863024	23.1027	-0.000530855	23.1027	0.000428615
		23.1144	-0.000309364	23.1144	-0.000725573	23.1144	-0.000390432	23.1144	0.000437203
		23.1262	-0.000383864	23.1262	-0.000518444	23.1262	-0.000445289	23.1262	0.00083681
		23.1379	-0.000831561	23.1379	-0.000738617	23.1379	-0.000704063	23.1379	0.00111316
		23.1496	-0.00141553	23.1496	-0.00116126	23.1496	-0.001091	23.1496	0.00186992
		23.1614	-0.00165146	23.1614	-0.00148452	23.1614	-0.00138264	23.1614	0.0021679
		23.1731	-0.00156	23.1731	-0.0015868	23.1731	-0.00146279	23.1731	0.00333144
		23.1849	-0.001584	23.1849	-0.00188392	23.1849	-0.00163713	23.1849	0.00311427
		23.1966	-0.00118716	23.1966	-0.00168387	23.1966	-0.00133607	23.1966	0.00327848
		23.2084	-0.00125157	23.2084	-0.00164042	23.2084	-0.00120701	23.2084	0.00289752
		23.2201	-0.00145689	23.2201	-0.00170316	23.2201	-0.00123162	23.2201	0.00168768
		23.2319	-0.00142429	23.2319	-0.00156826	23.2319	-0.0013261	23.2319	0.00128037
		23.2436	-0.00140501	23.2436	-0.00170642	23.2436	-0.0014772	23.2436	-0.000309424
		23.2554	-0.00100375	23.2554	-0.00158967	23.2554	-0.00133576	23.2554	-0.000114886
		23.2671	-0.000853503	23.2671	-0.00142215	23.2671	-0.00102949	23.2671	-0.000683964
		23.2788	-0.000722577	23.2788	-0.00123844	23.2788	-0.00081857	23.2788	-0.000678866
		23.2906	-0.000657845	23.2906	-0.00114383	23.2906	-0.000780372	23.2906	-0.000899122
		23.3023	-0.000746044	23.3023	-0.00104739	23.3023	-0.000831239	23.3023	-0.0009462
		23.3141	-0.000702032	23.3141	-0.00107908	23.3141	-0.000813109	23.3141	-0.000961841
		23.3258	-0.00107099	23.3258	-0.00141488	23.3258	-0.00112637	23.3258	-0.00124365
		23.3376	-0.00146979	23.3376	-0.00181662	23.3376	-0.00140271	23.3376	-0.00150564
		23.3493	-0.00139098	23.3493	-0.00177906	23.3493	-0.00135403	23.3493	-0.00145745
		23.3611	-0.00109476	23.3611	-0.00154457	23.3611	-0.00116575	23.3611	-0.00125528
		23.3728	-0.000861323	23.3728	-0.00134901	23.3728	-0.00112332	23.3728	-0.00104285
		23.3845	-0.00103725	23.3845	-0.00145207	23.3845	-0.00143533	23.3845	-0.0017153
		23.3963	-0.00116486	23.3963	-0.0014582	23.3963	-0.00150355	23.3963	-0.0015421
		23.408	-0.00142809	23.408	-0.00172935	23.408	-0.00170917	23.408	-0.00190936
		23.4198	-0.00125246	23.4198	-0.00152189	23.4198	-0.00158038	23.4198	-0.00173136
		23.4315	-0.00107395	23.4315	-0.00153885	23.4315	-0.0014092	23.4315	-0.00148083
		23.4433	-0.0011115	23.4433	-0.00170174	23.4433	-0.00135822	23.4433	-0.00140797
		23.455	-0.00141079	23.455	-0.00181375	23.455	-0.00141935	23.455	-0.00144145
		23.4668	-0.00194213	23.4668	-0.00238966	23.4668	-0.00183551	23.4668	-0.00170671
		23.4785	-0.00207053	23.4785	-0.00245785	23.4785	-0.00207584	23.4785	-0.00157441
		23.4903	-0.00197036	23.4903	-0.00260346	23.4903	-0.0020568	23.4903	-0.00108869
		23.502	-0.00178369	23.502	-0.00239373	23.502	-0.0018541	23.502	-0.000476035
		23.5137	-0.00167407	23.5137	-0.00219379	23.5137	-0.00146138	23.5137	-0.000224119
		23.5255	-0.00133379	23.5255	-0.00161167	23.5255	-0.00103517	23.5255	0.000216988
		23.5372	-0.000959771	23.5372	-0.00114537	23.5372	-0.000905665	23.5372	0.000305514
		23.549	-0.00105357	23.549	-0.00126409	23.549	-0.000881531	23.549	0.000415982
		23.5607	-0.00131371	23.5607	-0.00153874	23.5607	-0.00104075	23.5607	3.61463e-05
		23.5725	-0.00147379	23.5725	-0.00194015	23.5725	-0.00118444	23.5725	-0.000616658
		23.5842	-0.00170092	23.5842	-0.00221412	23.5842	-0.00150644	23.5842	-0.0014787
		23.596	-0.00171911	23.596	-0.00216922	23.596	-0.00178232	23.596	-0.0020368
		23.6077	-0.00177891	23.6077	-0.00209435	23.6077	-0.00174414	23.6077	-0.00222729
		23.6194	-0.00193142	23.6194	-0.00215347	23.6194	-0.00179254	23.6194	-0.00214595
		23.6312	-0.00144689	23.6312	-0.00173397	23.6312	-0.00110576	23.6312	-0.00142033
		23.6429	-0.000992041	23.6429	-0.00129952	23.6429	-0.000580864	23.6429	-0.00110462
		23.6547	-0.00103409	23.6547	-0.0011539	23.6547	-0.000650961	23.6547	-0.00125251
		23.6664	-0.0010491	23.6664	-0.00101777	23.6664	-0.000657874	23.6664	-0.00148279
		23.6782	-0.0010094	23.6782	-0.000950833	23.6782	-0.000749412	23.6782	-0.00163855
		23.6899	-0.00124499	23.6899	-0.00120059	23.6899	-0.00116704	23.6899	-0.00209864
		23.7017	-0.0016019	23.7017	-0.00149291	23.7017	-0.00135522	23.7017	-0.00248449
		23.7134	-0.00195394	23.7134	-0.00181808	23.7134	-0.00176967	23.7134	-0.00280827
		23.7252	-0.00204043	23.7252	-0.00180497	23.7252	-0.00183257	23.7252	-0.00277661
		23.7369	-0.00154659	23.7369	-0.00148397	23.7369	-0.00136017	23.7369	-0.0024981
		23.7486	-0.000871605	23.7486	-0.000912076	23.7486	-0.000957872	23.7486	-0.00184072
		23.7604	-0.000249529	23.7604	-0.000458228	23.7604	-0.000375891	23.7604	-0.00127947
		23.7721	-0.000381522	23.7721	-0.000680577	23.7721	-0.000339884	23.7721	-0.00118669
		23.7839	-0.000864519	23.7839	-0.00112097	23.7839	-0.000701809	23.7839	-0.00136712
		23.7956	-0.00118149	23.7956	-0.00142036	23.7956	-0.000947425	23.7956	-0.00170249
		23.8074	-0.00163353	23.8074	-0.00156282	23.8074	-0.00125487	23.8074	-0.00202048
		23.8191	-0.00207575	23.8191	-0.00180393	23.8191	-0.00172737	23.8191	-0.00238443
		23.8309	-0.00178938	23.8309	-0.00160935	23.8309	-0.00152639	23.8309	-0.00218176
		23.8426	-0.001786	23.8426	-0.00175541	23.8426	-0.00160016	23.8426	-0.00204809
		23.8543	-0.00168564	23.8543	-0.00183204	23.8543	-0.00159295	23.8543	-0.00204379
		23.8661	-0.00150521	23.8661	-0.00179331	23.8661	-0.00141615	23.8661	-0.00208556
		23.8778	-0.00138455	23.8778	-0.00167536	23.8778	-0.00121766	23.8778	-0.0021547
		23.8896	-0.000895038	23.8896	-0.00107222	23.8896	-0.000533194	23.8896	-0.00172299
		23.9013	-0.000874754	23.9013	-0.000911851	23.9013	-0.000457936	23.9013	-0.00141977
		23.9131	-0.00107973	23.9131	-0.00110786	23.9131	-0.000833685	23.9131	-0.00161913
		23.9248	-0.00142786	23.9248	-0.00138914	23.9248	-0.00115147	23.9248	-0.00183899
		23.9366	-0.00164144	23.9366	-0.00166599	23.9366	-0.00139848	23.9366	-0.00220584
		23.9483	-0.00193339	23.9483	-0.00199359	23.9483	-0.00164424	23.9483	-0.00280882
		23.9601	-0.00218378	23.9601	-0.00226942	23.9601	-0.00179286	23.9601	-0.00297246
		23.9718	-0.00169922	23.9718	-0.00181806	23.9718	-0.00141757	23.9718	-0.00234637
		23.9835	-0.00150276	23.9835	-0.00171695	23.9835	-0.00131724	23.9835	-0.00200833
		23.9953	-0.00129375	23.9953	-0.00143338	23.9953	-0.001047	23.9953	-0.00157062
		24.007	-0.000813877	24.007	-0.000892706	24.007	-0.000349105	24.007	-0.00109545
		24.0188	-0.001106	24.0188	-0.000967791	24.0188	-0.000534103	24.0188	-0.00119472
		24.0305	-0.000917224	24.0305	-0.000624237	24.0305	-0.000434831	24.0305	-0.000939425
		24.0423	-0.000882911	24.0423	-0.00063289	24.0423	-0.000761574	24.0423	-0.00105707
		24.054	-0.000718127	24.054	-0.000670872	24.054	-0.000967684	24.054	-0.00104871
		24.0658	-0.000664837	24.0658	-0.00058428	24.0658	-0.000851299	24.0658	-0.000892161
		24.0775	-0.000800006	24.0775	-0.000716161	24.0775	-0.000791731	24.0775	-0.00112514
		24.0892	-0.00117245	24.0892	-0.000955159	24.0892	-0.000768985	24.0892	-0.00147571
		24.101	-0.000583583	24.101	-0.00056175	24.101	-3.09231e-05	24.101	-0.0010166
		24.1127	-0.000216563	24.1127	-0.000161563	24.1127	0.000612238	24.1127	-0.000445032
		24.1245	-0.00010081	24.1245	9.74016e-05	24.1245	0.00069535	24.1245	-0.000203562
		24.1362	-0.000232459	24.1362	0.000222969	24.1362	0.000548773	24.1362	-0.000207873
		24.148	-0.000503895	24.148	1.79596e-05	24.148	-4.34735e-05	24.148	-0.00040569
		24.1597	-0.000482144	24.1597	-0.000109723	24.1597	-0.000373743	24.1597	-0.000489443
		24.1715	-0.00052391	24.1715	-0.000450698	24.1715	-0.000535703	24.1715	-0.000612231
		24.1832	-0.000612322	24.1832	-0.000698114	24.1832	-0.000652919	24.1832	-0.000828712
		24.195	-0.000786667	24.195	-0.00107618	24.195	-0.000813856	24.195	-0.00113754
		24.2067	-0.000676088	24.2067	-0.00110414	24.2067	-0.000737426	24.2067	-0.00115979
		24.2184	-0.00021128	24.2184	-0.00056126	24.2184	-0.00028163	24.2184	-0.000888194
		24.2302	-0.000299484	24.2302	-0.000552912	24.2302	-0.00053153	24.2302	-0.00104952
		24.2419	-0.000556994	24.2419	-0.000713312	24.2419	-0.000969645	24.2419	-0.00145328
		24.2537	-0.000936353	24.2537	-0.000949339	24.2537	-0.00120604	24.2537	-0.00176041
		24.2654	-0.000368208	24.2654	-0.000343791	24.2654	-0.000530668	24.2654	-0.000790454
		24.2772	-0.000183376	24.2772	1.70444e-05	24.2772	-0.000138258	24.2772	-0.000224392
		24.2889	-0.000289885	24.2889	-0.000108733	24.2889	-0.000286623	24.2889	-0.000209145
		24.3007	0.000195844	24.3007	0.000339132	24.3007	0.00013318	24.3007	0.00028113
		24.3124	0.000449193	24.3124	0.000584645	24.3124	0.000332301	24.3124	0.000379537
		24.3241	0.000640902	24.3241	0.000754402	24.3241	0.000516832	24.3241	0.000365275
		24.3359	0.000274614	24.3359	0.000387406	24.3359	0.000101643	24.3359	-0.000169229
		24.3476	-0.000134384	24.3476	-2.91929e-06	24.3476	-0.000389225	24.3476	-0.00067067
		24.3594	-0.000423556	24.3594	-0.00020401	24.3594	-0.000733883	24.3594	-0.000911879
		24.3711	-0.000420168	24.3711	-6.88363e-05	24.3711	-0.000665357	24.3711	-0.000740221
		24.3829	-0.000496609	24.3829	5.49961e-07	24.3829	-0.000574527	24.3829	-0.000674437
		24.3946	-0.00057754	24.3946	-4.71854e-05	24.3946	-0.000602345	24.3946	-0.000822299
		24.4064	-0.000950631	24.4064	-0.000523309	24.4064	-0.000860785	24.4064	-0.00103599
		24.4181	-0.000812863	24.4181	-0.000361576	24.4181	-0.000819114	24.4181	-0.000964412
		24.4299	-0.000152811	24.4299	0.000150375	24.4299	-0.000299567	24.4299	-0.000175474
		24.4416	-0.000190625	24.4416	0.000172051	24.4416	-0.000373481	24.4416	-0.000199723
		24.4533	0.000338184	24.4533	0.000551678	24.4533	-3.38759e-05	24.4533	0.000234306
		24.4651	-3.71208e-05	24.4651	0.000149295	24.4651	-0.000165638	24.4651	-0.000409933
		24.4768	-7.15778e-05	24.4768	7.81989e-06	24.4768	-0.000177568	24.4768	-0.000625247
		24.4886	-3.19934e-05	24.4886	0.000193979	24.4886	-0.000233682	24.4886	-0.000507574
		24.5003	-0.00049347	24.5003	-2.79252e-05	24.5003	-0.000577627	24.5003	-0.000647725
		24.5121	-0.000165435	24.5121	0.000277882	24.5121	-0.000558322	24.5121	-0.000343249
		24.5238	-0.000125242	24.5238	0.00031984	24.5238	-0.000386599	24.5238	2.00562e-05
		24.5356	-7.2054e-05	24.5356	0.000249364	24.5356	-0.00018875	24.5356	0.000118718
		24.5473	-2.07835e-06	24.5473	0.000146147	24.5473	-0.000228038	24.5473	3.69174e-05
		24.5591	-0.000322183	24.5591	-3.63868e-05	24.5591	-0.000579163	24.5591	-0.000176975
		24.5708	-9.13611e-05	24.5708	8.14764e-05	24.5708	-0.000405267	24.5708	-0.000101267
		24.5825	6.06547e-05	24.5825	0.000298283	24.5825	-0.000134279	24.5825	8.74885e-05
		24.5943	0.000234994	24.5943	0.000580188	24.5943	0.000224964	24.5943	0.000459189
		24.606	0.00041	24.606	0.000670656	24.606	0.000486349	24.606	0.000781853
		24.6178	0.00036708	24.6178	0.000695428	24.6178	0.000521977	24.6178	0.000795584
		24.6295	0.000375198	24.6295	0.000659654	24.6295	0.000430887	24.6295	0.000736875
		24.6413	6.52751e-05	24.6413	0.00022012	24.6413	-8.78257e-05	24.6413	0.000347554
		24.653	0.000379982	24.653	0.000584942	24.653	3.96676e-06	24.653	0.000566508
		24.6648	2.23038e-05	24.6648	0.000290637	24.6648	-0.000296979	24.6648	0.000124512
		24.6765	0.000300852	24.6765	0.000608431	24.6765	-0.000140011	24.6765	0.000275759
		24.6882	0.0005799	24.6882	0.00096056	24.6882	0.000143046	24.6882	0.000653911
		24.7	0.000936555	24.7	0.00145197	24.7	0.000585229	24.7	0.00102226
		24.7117	0.000912063	24.7117	0.0014095	24.7117	0.000478359	24.7117	0.000998021
		24.7235	0.00058101	24.7235	0.000907342	24.7235	0.000352543	24.7235	0.00072388
		24.7352	0.000328087	24.7352	0.000375852	24.7352	7.40058e-05	24.7352	0.00029604
[truncated: 2,152 more rows]

## Sheet: Fig6b-100mAcm2
2 theta	20	40	60	80	100	120	140	160	180	200	220	240	260	280	300	320	340	360	380	400	420	440	460	480	500	520	540	560	580	600	620	640	660	680	700	720	740	760	780	800	820	840	860	880	900
\f:Arial(θ)
4.14437	-1.7588e-05	0.00786493	0.00296246	0.0145501	-2.8632e-05	0.000227175	0.0109847	0.0154939	0.00959522	0.0188758	0.00723574	0.0460623	0.0388528	0.0143666	0.0137374	0.0397966	0.0361787	0.0458788	0.0272127	0.0492083	0.0339241	0.0291527	0.0436766	0.0407928	0.0502307	0.0498375	0.0496539	0.0479499	0.0616611	0.0685298	0.06541	0.0647546	0.083578	0.0688968	0.0685822	0.0706271	0.100461	0.0849675	0.107514	0.0915478	0.0764471	0.0971581	0.0767093	0.0862259	0.0830013
4.15612	0.0054268	0.0130296	0.00613465	0.0231229	0.00524329	0.00849413	0.0104079	0.0187972	0.0160182	0.0254824	0.0138161	0.0512269	0.0431785	0.0220742	0.0226772	0.0479761	0.0402422	0.0487102	0.0324822	0.0552643	0.0400849	0.0358641	0.0515415	0.0598784	0.0609794	0.0535864	0.0555002	0.0557099	0.061163	0.0749004	0.0736682	0.0745071	0.0849937	0.0783609	0.0723312	0.079698	0.105495	0.0893981	0.114697	0.0989146	0.0892932	0.107225	0.0888737	0.0941957	0.0909448
4.16786	0.00998847	0.0237259	0.0117188	0.0253513	0.0134228	0.0175912	0.00964765	0.0201867	0.0231229	0.0253775	0.0244862	0.054137	0.0528261	0.0297557	0.0356544	0.0538748	0.0422085	0.0530883	0.03513	0.0627622	0.0430998	0.0459574	0.0542943	0.0607173	0.0641516	0.0578073	0.0579383	0.0649119	0.0651479	0.0846791	0.0759753	0.0810875	0.083211	0.0883756	0.0745333	0.0885854	0.105731	0.0987836	0.117633	0.101484	0.0987311	0.113753	0.0993865	0.0987836	0.101615
4.17961	0.00878251	0.0277632	0.0109847	0.0155464	0.0176961	0.0175388	0.00810088	0.020711	0.03222	0.0362049	0.0319054	0.0508599	0.0564702	0.03513	0.0405044	0.0572043	0.0527737	0.0532718	0.0384333	0.0612154	0.0447777	0.0481858	0.0564964	0.0633914	0.0629457	0.0595113	0.0598784	0.0661441	0.0606911	0.0849151	0.0809302	0.0864618	0.0795931	0.089634	0.0853607	0.104866	0.108248	0.10227	0.120543	0.103791	0.114304	0.120753	0.110345	0.102664	0.103896
4.19135	0.0112206	0.0215237	0.00634438	0.012479	0.0207896	0.0140258	0.000818989	0.0174864	0.0309092	0.0332687	0.0294148	0.0473731	0.0525115	0.0343173	0.0354184	0.0498112	0.0488937	0.0511745	0.0394295	0.0539534	0.0467177	0.0450398	0.0569683	0.0572829	0.0655673	0.0600619	0.0566799	0.0632603	0.0596948	0.0848102	0.0811399	0.0876678	0.0853607	0.09278	0.0838402	0.108693	0.101064	0.111079	0.117974	0.10324	0.115641	0.126547	0.111289	0.106753	0.103398
4.2031	0.00833683	0.0183253	0.00288381	0.00715709	0.0194788	0.011509	-0.000286506	0.0172766	0.027501	0.023857	0.028707	0.0422871	0.0448563	0.0344222	0.0374633	0.0469012	0.0454069	0.048212	0.0406355	0.051358	0.0412647	0.0477139	0.0493393	0.041789	0.0652789	0.0603765	0.0541632	0.0597997	0.0585938	0.0844694	0.0780988	0.0857802	0.085387	0.0932519	0.084784	0.104866	0.0975776	0.113019	0.118158	0.102375	0.112154	0.125577	0.111839	0.11551	0.100907
4.21484	0.00230671	0.0162804	9.30469e-05	8.49198e-05	0.0135801	0.00224461	-0.000291362	0.00917576	0.019138	0.0211305	0.0219169	0.0312238	0.0378565	0.0263213	0.0311714	0.0437552	0.0375419	0.0391149	0.035733	0.0398752	0.0402685	0.0487364	0.0529048	0.0244862	0.0652265	0.0565751	0.0570208	0.0542943	0.0615038	0.0795931	0.0721739	0.0796456	0.0878251	0.0799339	0.0888737	0.0964503	0.0945889	0.107199	0.116847	0.100435	0.11066	0.120779	0.109375	0.117922	0.0946414
4.22659	0.00037462	0.00857278	0.000128548	-8.33992e-05	0.0105652	2.12178e-05	-0.000295373	0.00393247	0.0117188	0.00623951	0.0160707	0.0164901	0.0281565	0.0196361	0.0180893	0.030044	0.0317481	0.0320365	0.0299392	0.0257445	0.0323511	0.0445417	0.0447515	0.00553167	0.0628146	0.0506764	0.0534553	0.0532194	0.0577024	0.0702863	0.0638633	0.0752674	0.0888475	0.075582	0.0901846	0.0951919	0.0904729	0.100724	0.110948	0.0965552	0.106203	0.111079	0.104551	0.117738	0.0890573
4.23833	0.000431751	0.00346057	0.000164399	-4.34181e-05	0.00629195	3.65767e-05	-0.000298535	0.00188349	0.00461409	0.00249458	0.0145239	0.00490247	0.0226772	0.0165426	0.0196623	0.0272913	0.0304373	0.0273175	0.0273962	0.0229656	0.0290216	0.0455642	0.0404782	-0.000295716	0.060927	0.0463245	0.0498112	0.0548448	0.0602716	0.0636535	0.0633127	0.0738517	0.0844694	0.070863	0.0948511	0.0861734	0.090001	0.0945103	0.113098	0.0993341	0.105469	0.105154	0.104237	0.119626	0.0866978
4.25008	0.000488701	0.00024456	0.0002005	-2.51614e-06	0.00247972	5.20745e-05	-0.000300842	-0.000427286	-0.000489238	0.00183148	0.00681628	-0.000373209	0.0131344	0.016831	0.0177747	0.0209207	0.019741	0.0262164	0.02931	0.0165426	0.0301489	0.0419987	0.0419463	-0.000291446	0.0550283	0.0375682	0.0470323	0.0560245	0.0553429	0.0639681	0.0654362	0.0699717	0.0840237	0.0645973	0.0897913	0.079331	0.0846267	0.0853607	0.112416	0.100094	0.103267	0.0989671	0.0994128	0.111027	0.0844956
4.26182	0.00054531	0.000288761	0.000236749	3.91907e-05	0.00037183	6.76654e-05	-0.000302294	-0.000416377	-0.000482466	-0.000160085	-0.000396445	-0.000375139	0.00949035	0.0153891	0.0111944	0.0143404	0.0123217	0.0259805	0.0308043	0.00684249	0.0235948	0.035733	0.0295459	0.000954208	0.0439125	0.0293362	0.0401898	0.0523542	0.049051	0.0584627	0.0594065	0.0671141	0.0799864	0.0674025	0.0808515	0.0771026	0.0790426	0.0823983	0.112731	0.0975252	0.093383	0.0972892	0.097866	0.0987311	0.0817691
4.27357	0.000601418	0.000333083	0.000273039	8.15824e-05	0.000411535	8.3302e-05	-0.000302894	-0.000404116	-0.000474313	-0.000156725	-0.000398057	-0.000376022	0.0110633	0.0135539	0.0155726	0.0233589	0.0143666	0.0286546	0.0390887	0.0121644	0.0237783	0.0374109	0.0323773	0.0142617	0.0450398	0.03222	0.0436504	0.0607697	0.0531407	0.0602192	0.0635224	0.0713349	0.0833945	0.0739566	0.0809039	0.0788066	0.0831586	0.0874318	0.124371	0.102952	0.0919673	0.0957949	0.0993341	0.0996749	0.0834207
4.28531	0.000656863	0.000377386	0.000309265	0.000124534	0.000450742	9.89364e-05	-0.00030265	-0.000390544	-0.000464802	-0.000152892	-0.000398558	-0.000375863	0.0145763	0.0202391	0.0205013	0.0322987	0.0212353	0.0316695	0.0446728	0.0230705	0.03028	0.0481334	0.038879	0.0259281	0.0497064	0.038643	0.0486053	0.0664849	0.0634962	0.0668781	0.0683987	0.0836829	0.087694	0.0796193	0.0866453	0.0882445	0.0907875	0.0938286	0.132157	0.110476	0.0945103	0.104158	0.108169	0.101667	0.0887951
4.29706	0.000711483	0.000421534	0.000345318	0.000167919	0.00432571	0.000114519	0.00427328	-0.000375697	-0.000453972	0.00317219	-0.00039795	0.00694736	0.0206848	0.0182204	0.0196361	0.0456428	0.0313811	0.0417628	0.0510958	0.0261378	0.0427852	0.0556313	0.0365982	0.033793	0.051961	0.0460885	0.0530883	0.0757393	0.0720166	0.0733798	0.0733274	0.0958997	0.0885854	0.0871435	0.0949297	0.10075	0.0971319	0.103162	0.135591	0.115143	0.094117	0.108877	0.121539	0.107933	0.09666
4.3088	0.000765111	0.000465386	0.000381082	0.000211603	0.000527218	0.000130002	0.00534815	-0.000359629	-0.000441852	0.00904467	-0.000396243	0.013685	0.0185088	0.0137374	0.0226772	0.0514367	0.0380925	0.0410287	0.0496539	0.0320365	0.0489461	0.0584627	0.0418152	0.0279467	0.053901	0.0486315	0.0574664	0.081874	0.0757393	0.0718855	0.0709941	0.0962143	0.0932781	0.0872745	0.0951919	0.105416	0.100697	0.0995176	0.130479	0.122457	0.100016	0.112862	0.121172	0.12209	0.103634
4.32055	0.000817583	0.000508798	0.000416446	0.000255452	0.000564264	0.000145334	0.00199647	-0.000342389	-0.000428487	0.0073406	-0.000393451	0.0135277	0.011876	0.00794358	0.0234637	0.0462458	0.0374109	0.0380138	0.0436766	0.0352611	0.056077	0.0571518	0.0391411	0.0280254	0.050755	0.0466128	0.051594	0.0740615	0.0692376	0.0695784	0.0715185	0.0919935	0.0838402	0.0863307	0.0891621	0.110607	0.10054	0.0926227	0.122719	0.120176	0.102742	0.11391	0.117397	0.130007	0.10733
4.33229	0.000868737	0.000551625	0.000451295	0.000299329	0.000600367	0.000160464	0.000640615	-0.000324027	-0.000413913	0.00461409	-0.000389589	0.00770763	0.0157299	0.00893981	0.022887	0.0410812	0.043729	0.040452	0.043965	0.0353398	0.0552905	0.055107	0.0399539	0.0234113	0.0566799	0.0487102	0.0529048	0.076185	0.0676122	0.0630768	0.0741925	0.0877202	0.0825556	0.0920721	0.0877202	0.116113	0.108877	0.0897127	0.119547	0.126127	0.111839	0.110817	0.123296	0.13221	0.111027
4.34404	0.000918401	0.000593719	0.000485515	0.000343089	0.000635418	0.000175343	-0.000289039	-0.000304606	-0.000398181	-0.000127229	-0.000384679	0.00325084	0.0114828	0.00225218	0.0201342	0.0315122	0.0397966	0.0319841	0.0352087	0.0323249	0.0502569	0.0515677	0.0372536	0.0157823	0.0512794	0.0457215	0.0541107	0.0753198	0.0670617	0.0597473	0.0723836	0.0794883	0.0818215	0.087327	0.0800912	0.120071	0.109008	0.0853607	0.115641	0.126547	0.112757	0.109401	0.123637	0.134307	0.108667
4.35578	0.000966411	0.000634926	0.000518986	0.000386593	0.000669301	0.000189918	-0.00028394	-0.000284186	-0.000381337	-0.000120931	-0.000378736	0.00388003	0.0128985	0.00587248	0.0200031	0.0247745	0.035366	0.0240929	0.027737	0.030044	0.0469012	0.0516726	0.0305946	0.011509	0.0481072	0.0462458	0.0529834	0.0728555	0.0724885	0.0527475	0.0788328	0.0805107	0.079462	0.0864356	0.0760539	0.120832	0.108379	0.0893194	0.119495	0.134307	0.119809	0.112075	0.120884	0.13276	0.109113
4.36753	0.0010126	0.0006751	0.000551589	0.000429693	0.000701911	0.000204139	-0.000278091	-0.000262828	-0.000363431	-0.000114295	-0.000371788	0.00873008	0.0217334	0.0159658	0.0250367	0.0261116	0.0476091	0.0318792	0.0307781	0.0319841	0.0491034	0.0533242	0.0286021	0.0211042	0.0495491	0.0544253	0.0543467	0.0834469	0.0786493	0.0609532	0.0901321	0.0901583	0.0879562	0.095087	0.0865667	0.125786	0.117581	0.10775	0.119363	0.138711	0.132157	0.121854	0.131895	0.141385	0.116191
4.37927	0.00105681	0.000714081	0.000583208	0.000472237	0.000733138	0.000217953	0.00372274	-0.0002406	-0.000344518	0.0132655	0.0139734	0.0146288	0.0298867	0.0268456	0.0328492	0.0269243	0.0522756	0.0430998	0.0389839	0.0356806	0.0639157	0.0643089	0.0369652	0.0149434	0.050624	0.0620019	0.0647546	0.0981019	0.0886902	0.0734585	0.0977873	0.101012	0.107435	0.104761	0.104289	0.13027	0.127595	0.12888	0.128041	0.151898	0.147074	0.132078	0.135224	0.151243	0.124266
4.39102	0.00109887	0.000751717	0.000613722	0.000514078	0.000762875	0.00023131	0.000117582	-0.000217573	-0.000324657	0.0151007	0.0132655	0.0111944	0.0239618	0.0215761	0.0339765	0.0229394	0.0460361	0.0387741	0.0363622	0.0332687	0.0646235	0.0610581	0.0300178	0.00242038	0.050991	0.0607173	0.0623689	0.0927276	0.0879824	0.0688706	0.0975776	0.0972106	0.100802	0.0984427	0.102795	0.129352	0.123715	0.12985	0.126258	0.150404	0.148909	0.132157	0.131292	0.150797	0.123978
4.40276	0.00113862	0.00272651	0.000643008	0.000555065	0.00079101	0.00513842	0.0038276	-0.000193819	-0.000303901	0.0180369	0.0129509	0.0120596	0.0188496	0.0248532	0.0364146	0.0291003	0.0564178	0.0443058	0.0423133	0.0320103	0.0713349	0.0630505	0.0313549	-0.000169702	0.0581743	0.0629719	0.0672976	0.0947462	0.0900273	0.0733798	0.0979184	0.100592	0.102611	0.10248	0.112836	0.138187	0.133547	0.136561	0.131161	0.150037	0.155464	0.141254	0.129771	0.155988	0.123453
4.41451	0.00117589	0.000822331	0.00067095	0.000595045	0.000817444	0.0112993	0.00122746	-0.000169414	-0.000282317	0.0129771	0.00602978	0.00718331	0.00904467	0.0181942	0.0362311	0.031617	0.0540059	0.0405044	0.0462458	0.030647	0.0724622	0.0636535	0.0286021	-0.000156236	0.0538748	0.0594327	0.0725933	0.0885329	0.0838664	0.0739042	0.0927276	0.0998846	0.100435	0.09763	0.115798	0.138082	0.133232	0.134359	0.127884	0.144164	0.152318	0.139262	0.122772	0.157639	0.117948
4.42625	0.00121052	0.000854994	0.000697426	0.000633861	0.000842072	0.014419	-0.000238488	-0.000144433	-0.000259963	0.00571519	-0.000170185	0.00118653	-0.000265232	0.00487626	0.0369128	0.0366506	0.0502307	0.0338979	0.0403209	0.0267932	0.0676646	0.0610843	0.0187448	-0.000142353	0.0525115	0.0518561	0.0703387	0.085387	0.0737731	0.0661703	0.0893719	0.0949035	0.091207	0.0935141	0.114828	0.139839	0.131685	0.13706	0.128382	0.139786	0.151059	0.138842	0.119442	0.154782	0.116296
4.438	0.00124236	0.000885683	0.000722315	0.000671364	0.000864789	0.0213402	-0.000228697	-0.000118957	-0.000236905	0.00519086	-0.000310652	-0.000285369	-0.000254671	-0.000223015	0.0338979	0.0373322	0.0541107	0.0315384	0.0378565	0.0237259	0.0654887	0.0579383	0.0116401	-0.000128092	0.0555789	0.0488674	0.06638	0.090237	0.0660392	0.0600619	0.0917838	0.0964765	0.0910497	0.0905516	0.111656	0.144846	0.127962	0.13803	0.136535	0.13997	0.153104	0.141569	0.118341	0.150246	0.105521
4.44974	0.00127125	0.000914243	0.000745501	0.000707393	0.000885494	0.0202129	0.00322462	-9.30673e-05	-0.00021321	0.00959522	-0.000297546	-0.000272436	-0.000243462	-0.000212341	0.0361263	0.0339503	0.0520134	0.0327968	0.0370701	0.0302538	0.0665898	0.0548186	0.00372274	0.00849413	0.0606124	0.0567324	0.0673238	0.0926751	0.0585938	0.0625786	0.0922032	0.094353	0.0958997	0.0971844	0.111132	0.142958	0.132498	0.144295	0.143483	0.139734	0.157561	0.144426	0.119521	0.152816	0.105705
4.46149	0.00129704	0.000940515	0.00076686	0.000741797	0.000904092	0.0171193	0.00642303	-6.68459e-05	-0.000188945	0.00865143	-0.000283712	-0.000258811	-0.000231639	-0.000201127	0.0343698	0.0380663	0.0475828	0.0305946	0.0326657	0.0331114	0.0617135	0.046508	-0.000259704	0.0180893	0.0679006	0.0593278	0.0604551	0.0952706	0.055107	0.0630243	0.0906302	0.091443	0.0948773	0.10463	0.105652	0.141752	0.135487	0.1417	0.141385	0.14322	0.157351	0.1444	0.113439	0.160523	0.109427
4.47323	0.00131956	0.000964343	0.000786276	0.000774421	0.000920486	0.00314597	-0.000196176	-4.03773e-05	-0.000164178	-4.35327e-05	-0.000269193	-0.000244532	-0.000219236	-0.000189402	0.0196623	0.025561	0.0399539	0.0200294	0.0224937	0.0225199	0.0493918	0.0331376	-0.000243201	0.00508599	0.0630505	0.0569945	0.0488937	0.0928062	0.0517513	0.0529834	0.0824245	0.0797242	0.0935141	0.0989933	0.0920459	0.133048	0.131921	0.130374	0.131738	0.139262	0.146655	0.144557	0.10172	0.152344	0.10442
4.48498	0.00133867	0.000985568	0.000803631	0.00080511	0.000934582	0.00485004	-0.00018441	-1.37471e-05	-0.00013898	-3.49447e-05	-0.000254037	-0.000229641	-0.000206287	-0.000177201	0.0166999	0.0216548	0.0360738	0.0219169	0.0237521	0.0192953	0.0414482	0.0354708	-0.000226085	0.00118467	0.0608221	0.0642827	0.0492869	0.0918624	0.051594	0.0572567	0.0805369	0.0766831	0.0993603	0.105128	0.0971057	0.130165	0.138187	0.130138	0.134097	0.136902	0.146183	0.154729	0.0996749	0.14946	0.106727
4.49672	0.00135423	0.00100404	0.00081881	0.000833709	0.000946285	0.00516464	-0.000172245	1.29577e-05	-0.000113421	-2.63169e-05	-0.000238286	-0.000214179	-0.000192831	-0.000164557	0.0131607	0.021078	0.0316432	0.0191642	0.019741	0.017198	0.0352349	0.0317219	-0.000208406	-5.25107e-05	0.050991	0.0608221	0.0494966	0.0830537	0.0513056	0.0501783	0.0702601	0.070863	0.0946938	0.109139	0.0955852	0.121461	0.140337	0.130505	0.130322	0.136902	0.136955	0.15431	0.101195	0.153497	0.10442
4.50847	0.00136609	0.0010196	0.000831696	0.000860064	0.000955511	0.0103031	-0.000159723	3.96497e-05	-8.75721e-05	-1.7679e-05	-0.000221991	-0.00019819	-0.000178904	-0.000151505	0.0124266	0.0209732	0.0301489	0.0230443	0.0207896	0.0155464	0.0411598	0.02737	-0.00019021	-3.68215e-05	0.050021	0.0599832	0.0498637	0.0812448	0.0521183	0.0537175	0.0779677	0.074979	0.0958211	0.110686	0.0977087	0.120019	0.140861	0.133756	0.132734	0.139629	0.133442	0.158452	0.104813	0.158714	0.101248
4.52021	0.00137411	0.0010321	0.000842177	0.000884029	0.000962172	0.0139734	-0.000146885	6.62406e-05	-6.15059e-05	-9.06046e-06	-0.0002052	-0.000181717	-0.000164545	-0.00013808	0.0129509	0.0154415	0.0266359	0.026531	0.0189807	0.013318	0.0420774	0.0335046	-0.000171546	-2.10369e-05	0.0440436	0.0600094	0.0471896	0.0772861	0.0488674	0.0535602	0.0820312	0.0726195	0.0928324	0.112469	0.0916789	0.120963	0.141674	0.136037	0.138161	0.132367	0.140101	0.161231	0.112285	0.156722	0.0983641
4.53196	0.00137815	0.00104138	0.000850142	0.00090545	0.000966183	0.0152318	-0.000133774	9.26416e-05	-3.52939e-05	-4.90987e-07	-0.000187964	-0.000164806	-0.000149795	-0.000124317	0.0135539	0.0205799	0.0184302	0.0282613	0.0159658	0.0119809	0.0469536	0.03319	-0.000152465	-5.1977e-06	0.039849	0.0545826	0.0472682	0.0751888	0.0473731	0.0534815	0.0817167	0.069526	0.0906302	0.109978	0.0881659	0.112836	0.136693	0.136666	0.1374	0.130741	0.13546	0.161048	0.119416	0.160812	0.0860948
4.5437	0.00137808	0.00104731	0.000855482	0.000924179	0.000967463	0.022887	-0.000120433	0.000118764	-9.00844e-06	0.00705222	-0.000170332	-0.000147502	-0.000134692	-0.000110255	0.0185875	0.0282613	0.023018	0.0348154	0.025797	0.0206323	0.0543729	0.048212	-0.000133016	1.06551e-05	0.0492607	0.0651479	0.0515153	0.0760015	0.0502831	0.0685036	0.0906827	0.0768142	0.0972368	0.121933	0.0963454	0.115012	0.139052	0.135303	0.149591	0.137164	0.142172	0.174969	0.126757	0.164272	0.09084
4.55545	0.00137377	0.00104973	0.000858085	0.0041422	0.000965934	0.0266359	-0.000106907	0.00188919	1.72782e-05	0.00435193	-0.000152357	-0.000129852	-0.000119279	0.000420105	0.00970008	0.0240667	0.0207372	0.0332162	0.023018	0.0153628	0.0509385	0.053901	-0.000113252	2.6481e-05	0.0444107	0.0625786	0.0515415	0.0718855	0.0483431	0.068189	0.0824245	0.0762636	0.0957425	0.123925	0.101379	0.112836	0.137531	0.135723	0.151479	0.136483	0.146681	0.177826	0.120071	0.158767	0.09472
4.56719	0.00369652	0.00485004	0.000857847	0.00854656	0.000961525	0.0280778	0.00113601	0.00770763	4.34941e-05	0.00353922	-0.000134091	-0.000111902	-0.000103596	0.00458788	0.014288	0.0288643	0.0203177	0.0278681	0.0288119	0.016595	0.0577548	0.0578335	-9.32223e-05	4.22394e-05	0.0501783	0.0647022	0.0578859	0.0754247	0.0525115	0.0728293	0.0795931	0.0731177	0.0965552	0.128041	0.105705	0.115483	0.132839	0.142303	0.15722	0.144767	0.157036	0.17316	0.117948	0.160681	0.101169
4.57894	0.00135191	0.0108274	0.000854667	0.0156774	0.000954161	0.0364146	0.00122722	0.00443058	6.95682e-05	0.00437815	-0.000115586	-9.36997e-05	0.000918386	0.0113517	0.0158609	0.0355233	0.0204488	0.027501	0.0323773	0.0167785	0.0632341	0.057781	-7.29798e-05	5.78909e-05	0.0510172	0.0638108	0.0634176	0.0746382	0.0562605	0.0723836	0.0782823	0.0732487	0.103083	0.131974	0.10581	0.112547	0.128172	0.142539	0.161179	0.14558	0.154048	0.175807	0.120229	0.158321	0.108248
4.59068	0.00133413	0.00587248	0.000848443	0.0138685	0.000943771	0.0316695	-6.56677e-05	0.00104355	9.54292e-05	4.05949e-05	-9.68965e-05	-7.52931e-05	-7.15885e-05	0.0019501	0.018535	0.0276059	0.0142355	0.020108	0.0268719	0.0123742	0.0535078	0.0522494	-5.2576e-05	7.33958e-05	0.0384071	0.0547661	0.0626049	0.0742974	0.0542943	0.0668519	0.0674025	0.0698144	0.089267	0.122169	0.0960833	0.114697	0.125236	0.142224	0.148385	0.136928	0.154939	0.16228	0.107068	0.150482	0.106753
4.60243	0.00131164	0.00102144	0.000839073	0.0054268	0.000930293	0.0284186	-5.18538e-05	0.00024208	0.000121007	4.82584e-05	-7.80744e-05	-5.67295e-05	-5.53479e-05	-3.67442e-05	0.0245648	0.0244599	0.00160504	0.0157823	0.0220742	0.00374895	0.0497064	0.0476353	-3.2063e-05	8.87159e-05	0.0264786	0.0455117	0.0555002	0.0746382	0.0524853	0.0588297	0.0572829	0.0627097	0.0796718	0.112521	0.0837878	0.10851	0.117188	0.137584	0.135644	0.129535	0.149145	0.148857	0.097499	0.141097	0.10387
4.61417	0.00272651	0.00217997	0.000826468	0.00752412	0.000913667	0.02737	-3.80833e-05	0.000264668	0.000146233	5.56725e-05	-5.91731e-05	-3.80568e-05	-3.90059e-05	-2.16672e-05	0.0293886	0.0243026	-3.16477e-05	0.017198	0.0245648	-1.70958e-05	0.0442796	0.0440698	-1.14918e-05	0.000103813	0.0196623	0.0370701	0.0505715	0.0738255	0.0508075	0.0597473	0.0610843	0.0648595	0.0830537	0.103948	0.0844169	0.105888	0.118603	0.129588	0.127176	0.121802	0.147494	0.150273	0.0946414	0.140048	0.10033
4.62592	0.00125205	0.000982621	0.000810531	0.00156968	0.000893834	0.015625	-2.44032e-05	0.000286362	0.000171038	6.28099e-05	-4.02459e-05	-1.93229e-05	-2.26048e-05	-6.55377e-06	0.0248794	0.0194002	-1.80611e-05	0.0133704	0.0211567	-8.19508e-06	0.0375157	0.0325084	9.08581e-06	0.00011865	0.00736682	0.0303586	0.0442009	0.0674287	0.0486839	0.0600357	0.0555264	0.0676646	0.0775745	0.0968173	0.0837878	0.106177	0.124187	0.119259	0.123558	0.115667	0.147467	0.142146	0.0863045	0.129745	0.0914167
4.63766	0.00121476	0.000956586	0.000791176	0.000960151	0.000870735	0.0107487	-1.08598e-05	0.000307078	0.000195357	6.96445e-05	-2.13456e-05	-5.75181e-07	-6.18666e-06	8.55846e-06	0.0192953	0.017565	-4.4559e-06	0.0110371	0.0211042	7.14047e-07	0.0355757	0.0296246	2.96188e-05	0.00013319	0.00309354	0.030647	0.0385906	0.0645449	0.0500734	0.0561032	0.0514104	0.0700241	0.0757393	0.0865405	0.0836042	0.103503	0.122116	0.111184	0.117555	0.112573	0.144584	0.140101	0.0833421	0.11939	0.0832896
4.64941	0.00117234	0.00092597	0.000768312	0.000948414	0.000844324	0.00904467	2.50026e-06	0.000326736	0.000219122	7.61512e-05	-2.52499e-06	1.81391e-05	1.02067e-05	2.36321e-05	0.0111682	0.0119023	9.13462e-06	0.00385382	0.0154939	9.60961e-06	0.0266621	0.0169358	5.00569e-05	0.000147399	0.00393247	0.0284711	0.0319316	0.0594589	0.0449612	0.0569683	0.0495491	0.0666946	0.0783347	0.0740352	0.0759228	0.102664	0.122221	0.0996225	0.117397	0.103634	0.14094	0.13664	0.0751363	0.111394	0.067953
4.66115	0.0011247	0.000890656	0.00074186	0.00093266	0.00081455	0.00403733	1.56305e-05	0.00034525	0.000242272	8.23047e-05	1.61639e-05	3.67733e-05	2.65337e-05	3.86302e-05	0.00686871	0.00280516	2.26774e-05	0.000626321	0.00786493	1.84699e-05	0.0205799	0.00951657	7.03497e-05	0.000161242	0.00521707	0.0383022	0.0278943	0.052931	0.0447777	0.0549234	0.0470061	0.0610843	0.0722787	0.0653314	0.069893	0.100199	0.11994	0.0920197	0.116978	0.0886902	0.134228	0.133258	0.0696309	0.102768	0.0550807
4.6729	0.00107177	0.00085053	0.00071174	0.000912773	0.000781371	0.0024411	2.84847e-05	0.000362542	0.000264742	8.80817e-05	3.46697e-05	5.52808e-05	4.27533e-05	5.35164e-05	0.00220905	2.69841e-05	3.61396e-05	6.70428e-05	0.00385382	2.72735e-05	0.0137636	0.00938549	9.04486e-05	0.000174687	0.0021532	0.039849	0.023857	0.0488674	0.0405306	0.0521183	0.0362311	0.0503094	0.0643876	0.06056	0.0605076	0.0992555	0.11606	0.0867764	0.105547	0.0837615	0.126468	0.125472	0.0688182	0.0987311	0.044699
4.68464	0.00101346	0.000805479	0.000677873	0.000888646	0.000744744	0.000277061	4.10167e-05	0.000378534	0.000286475	9.34587e-05	5.29415e-05	7.3616e-05	5.8825e-05	6.82542e-05	0.000405495	3.52218e-05	4.9489e-05	7.68981e-05	5.13318e-05	3.59991e-05	-1.86706e-05	1.9884e-05	0.000110305	0.0001877	-1.06729e-05	0.0297557	0.015625	0.0414482	0.0262164	0.0370438	0.0310927	0.0377517	0.0553953	0.043362	0.0535078	0.0844432	0.102742	0.0834469	0.0946151	0.0662752	0.115877	0.109978	0.066616	0.0880348	0.0325608
4.69639	0.000949699	0.000755401	0.000640192	0.000860175	0.000704635	0.000262589	5.31816e-05	0.000393152	0.000307409	9.84142e-05	7.09294e-05	9.17342e-05	7.47085e-05	8.28088e-05	0.00183826	4.33568e-05	6.2694e-05	8.65504e-05	6.14319e-05	4.46262e-05	-1.46953e-05	2.88467e-05	0.000129872	0.000200252	-9.58586e-08	0.0192953	0.0161755	0.0364671	0.0229918	0.0315384	0.0276846	0.0325084	0.0439125	0.0407928	0.0463769	0.078125	0.0904467	0.0861472	0.0928062	0.056811	0.111839	0.101589	0.0688706	0.0850986	0.0266097
4.70813	0.000880416	0.000700194	0.000598624	0.000827262	0.000661011	0.000246582	6.49339e-05	0.000406323	0.000327491	0.000102927	8.85841e-05	0.000109591	9.03649e-05	9.71453e-05	0.00655411	5.13701e-05	7.5723e-05	9.59776e-05	7.13614e-05	5.31339e-05	0.00132684	3.77082e-05	0.000149102	0.000212314	1.04011e-05	0.0190331	0.0199769	0.0365982	0.0227821	0.0257183	0.0278681	0.0363884	0.0455642	0.0438863	0.0522232	0.0815331	0.0913643	0.0997011	0.0898962	0.0611367	0.109139	0.0992817	0.0773385	0.0827653	0.0333735
4.71988	0.000805553	0.000639762	0.000553107	0.000789815	0.000613845	0.00022902	7.62298e-05	0.000417974	0.000346665	0.000106976	0.000105858	0.000127144	0.000105756	0.00011123	0.0168572	5.92426e-05	8.85463e-05	0.000105157	0.00875629	6.15025e-05	0.0105652	0.00532194	0.000167951	0.000223857	0.0164901	0.0250367	0.0370438	0.0404258	0.0337406	0.0314335	0.0362311	0.0440174	0.051725	0.0460885	0.0540583	0.076919	0.0939859	0.10366	0.0822672	0.062867	0.103083	0.0962668	0.0843907	0.086724	0.0403471
4.73162	0.000725047	0.000574014	0.000503581	0.000747745	0.000563108	0.000209884	8.7025e-05	0.0122431	0.000364878	0.000110544	0.000122704	0.00014435	0.00912332	0.000125029	0.02931	0.0117712	0.0198721	0.0173815	0.0291265	0.0196361	0.0293886	0.0299392	0.0251154	0.016831	0.0375682	0.0395082	0.0546875	0.0484218	0.0492869	0.0470323	0.0469274	0.0608221	0.0584627	0.053534	0.0608746	0.0750839	0.0987311	0.111289	0.0869599	0.0731701	0.0975252	0.103424	0.0970008	0.0886902	0.0575975
4.74337	0.00063885	0.000502868	0.000449984	0.000700967	0.012112	0.0114304	9.72772e-05	0.0235161	0.0110896	0.00810088	0.0149696	0.000161169	0.0196099	0.0164377	0.0317481	0.0254299	0.0294673	0.0288381	0.0426017	0.0329279	0.0372273	0.0470847	0.039849	0.0510696	0.049051	0.0502307	0.068189	0.0509648	0.0633389	0.0609532	0.0514104	0.0664849	0.0610319	0.061897	0.0703387	0.0803796	0.106832	0.111499	0.096293	0.0886378	0.0939073	0.104892	0.106465	0.0927013	0.0700766
4.75511	0.00218244	0.000426237	0.000392269	0.00239554	0.0172766	0.0122693	0.0025823	0.0362836	0.033793	0.020108	0.0306732	0.0151531	0.0234375	0.0352087	0.0421823	0.034999	0.0398752	0.0412122	0.0557886	0.044935	0.0429688	0.0596686	0.0590656	0.0693949	0.0618708	0.0578335	0.0806156	0.0483431	0.0686346	0.0702863	0.0618184	0.0705484	0.06638	0.063706	0.0794096	0.0771288	0.103791	0.107461	0.0989933	0.0985214	0.0958211	0.0974727	0.106046	0.0900797	0.0774434
4.76686	0.000449203	0.000344049	0.000330387	0.000592987	0.00718331	0.00144929	0.000115984	0.019741	0.0241978	0.0144453	0.0178534	0.00802223	0.0041422	0.0314597	0.0302538	0.0261116	0.0311189	0.0327443	0.0465866	0.0321676	0.0301489	0.0538224	0.0492869	0.0333997	0.0462458	0.0444631	0.0591443	0.0324822	0.0531407	0.0593278	0.0574402	0.0617397	0.0606124	0.0554478	0.0718331	0.0643614	0.0844169	0.0948773	0.0938549	0.0877727	0.0857802	0.0745333	0.0886378	0.0740352	0.0618708
4.7786	0.00034568	0.000256233	0.000264291	0.000531646	0.000324093	0.000117309	0.000124358	0.000451143	0.00836304	0.00804845	0.000184923	0.000208909	0.000177446	0.0129509	0.0215237	0.0141307	0.0197934	0.0219694	0.0273175	0.0155988	0.019741	0.0402422	0.0261902	0.000272916	0.029074	0.0332424	0.0386955	0.0197672	0.0371487	0.0430736	0.0520921	0.0502307	0.0491034	0.0487364	0.06541	0.0547399	0.0732487	0.0773909	0.0863045	0.0742712	0.0781512	0.0578859	0.0667995	0.0619495	0.0497588
4.79035	0.00023631	0.000162725	0.000193944	0.000465318	0.000255264	9.00996e-05	0.000132026	0.000452336	0.000439922	0.000120573	0.000198977	0.000223792	0.000190491	0.000188662	0.0107225	0.00584627	0.0115877	0.0044568	0.0109585	0.00010774	0.0113517	0.0209732	0.0044568	0.000280844	0.0198458	0.0187185	0.0175912	0.0115615	0.0198983	0.0217072	0.0478712	0.0356806	0.040452	0.0385906	0.0577024	0.0460885	0.0544253	0.0653838	0.0755296	0.0618446	0.0707582	0.0437552	0.0537961	0.0497588	0.0334522
4.80209	0.000121076	6.3464e-05	0.000119309	0.000393954	0.000182794	6.12474e-05	0.00013895	0.000451591	0.000451437	0.000120918	0.000212353	0.000238104	0.00020303	0.000200113	0.000171014	0.000108952	0.000448396	0.000160818	0.00014203	0.000114621	0.00325084	0.00744547	0.000285709	0.0002881	0.0136588	0.00112909	2.90811e-05	0.00904467	0.00697357	0.00888737	0.0404258	0.0199507	0.0312762	0.0254299	0.0512531	0.0464293	0.0403733	0.0621854	0.0598784	0.0467701	0.0629981	0.0345795	0.034763	0.0379614	0.0187448
4.81384	-4.21715e-08	-4.16026e-05	4.03547e-05	0.000317499	0.000106683	3.07472e-05	0.000145093	0.000448862	0.000461703	0.000120681	0.000225014	0.000251809	0.000215034	0.000211078	0.000181647	0.00011509	0.000180315	0.00016733	0.00014947	0.000121224	2.2027e-05	0.000109676	0.00030005	0.00029467	9.7533e-05	1.56062e-05	3.97276e-05	-0.000306061	-7.13415e-05	-3.44547e-05	0.0155464	0.00456166	0.0109323	0.0121644	0.0318268	0.0320103	0.0295459	0.0471109	0.0395344	0.0292313	0.0472945	0.0195312	0.0122693	0.0192953	0.0041422
4.82558	-0.000127057	-0.000152523	-4.29449e-05	0.000235916	2.69379e-05	-1.40442e-06	0.00015042	0.000444099	0.000470687	0.000119854	0.000236926	0.000264878	0.000226474	0.000221531	0.000191835	0.000120945	0.00019005	0.000173434	0.000156542	0.000127534	2.52344e-05	0.000116482	0.000313669	0.000300537	0.000106016	2.34651e-05	5.01114e-05	-0.000293061	-6.09687e-05	-2.43655e-05	0.00665898	-0.000289296	-0.000391876	-5.05081e-05	0.0146026	0.0169358	0.012715	0.0389576	0.0297557	0.0163853	0.0373846	0.0127674	-0.000431793	0.0097263	-0.000139029
4.83733	-0.000259975	-0.00026934	-0.000130612	0.000149163	-5.64335e-05	-3.52084e-05	0.000154897	0.000437264	0.000478369	0.00011843	0.000248058	0.000277281	0.000237326	0.00023145	0.000201555	0.000126503	0.000199322	0.00017912	0.000163231	0.000133538	2.83311e-05	0.000122991	0.000326539	0.000305694	0.00011419	3.11173e-05	6.02126e-05	-0.00028011	-5.07875e-05	-1.44882e-05	-0.00016797	-0.000273545	-0.000376573	-0.000397491	0.00283138	0.0182729	0.00372274	0.0328754	0.0177747	0.00893981	0.027501	0.0112731	-0.000413051	-0.000376534	-0.000127521
4.84907	-0.000398797	-0.000392088	-0.000222665	5.72108e-05	-0.000143419	-7.06648e-05	0.00015849	0.000428319	0.000484718	0.000116401	0.000258379	0.000288989	0.000247563	0.000240815	0.000210786	0.000131754	0.000208113	0.000184375	0.000169523	0.000139223	3.13116e-05	0.00012919	0.00033863	0.000310127	0.00012204	3.85489e-05	7.00121e-05	-0.000267222	-4.08148e-05	-4.8395e-06	-0.000158033	-0.000257919	-0.000361289	-0.0003819	-0.000426447	0.0105128	-0.000615156	0.0262427	0.019505	0.00752412	0.015258	0.0110371	-0.000394371	-0.000480474	-0.000116157
4.86082	-0.000543519	-0.000520798	-0.000319117	-3.99654e-05	-0.000234003	-0.000107771	0.000161168	0.000417229	0.000489718	0.000113763	0.000267859	0.000299979	0.000257163	0.000249605	0.000219507	0.000136686	0.000216404	0.000189189	0.000175406	0.000144578	3.41705e-05	0.000135067	0.000349919	0.000313832	0.000129549	4.57461e-05	7.94917e-05	-0.000254411	-3.10657e-05	4.56415e-06	-0.000148188	-0.000242439	-0.000346041	-0.000366335	-0.000410452	0.0143928	5.5107e-05	0.0283662	0.0287332	0.00990982	0.00799602	0.0241453	-0.000375784	-0.000462159	-0.000104954
4.87256	-0.000694133	-0.000655498	-0.000419977	-0.000142384	-0.000328167	-0.000146523	0.000162902	0.000403967	0.000493349	0.000110512	0.000276476	0.000310227	0.000266102	0.000257801	0.000227701	0.000141289	0.000224179	0.000193552	0.000180867	0.00014959	3.69028e-05	0.00014061	0.000360382	0.000316797	0.000136703	5.26964e-05	8.86339e-05	-0.000241692	-2.15555e-05	1.37072e-05	-0.000138449	-0.000227125	-0.000330846	-0.00035081	0.00810088	0.023621	0.00119604	0.0326919	0.0284448	0.00644925	0.00652789	0.0278419	-0.000357304	-0.00044385	-9.39296e-05
4.88431	-0.000850619	-0.000796204	-0.000525246	-0.000250059	-0.000425886	-0.000186916	0.000163661	0.000388504	0.000495596	0.000106646	0.000284202	0.000319707	0.000274363	0.000265386	0.000235348	0.000145553	0.000231421	0.000197455	0.000185896	0.000154251	3.95037e-05	0.000145807	0.000369998	0.000319023	0.000143488	5.93871e-05	9.74219e-05	-0.000229079	0.00555789	0.0123217	-0.000128828	-0.000211993	-0.000315722	0.0150482	0.0189545	0.0397441	0.0156774	0.0487364	0.0407404	0.015258	0.0197672	0.041186	0.00841548	0.0114042	-8.30996e-05
4.89605	-0.00101296	-0.000942927	-0.000634928	-0.000362995	-0.000527134	-0.000228942	0.00016342	0.000370816	0.00049645	0.000102163	0.000291018	0.000328403	0.00713087	0.00027235	0.000242435	0.029677	0.0109323	0.000372457	0.0128985	0.00015855	0.00810088	0.0022382	0.000378746	0.000320501	0.0124004	6.58072e-05	0.000105841	0.0113779	0.0133442	0.0276059	0.00561032	0.00875629	0.0127936	0.0303586	0.0318268	0.0644925	0.0361263	0.0635749	0.0614251	0.0291003	0.0382498	0.0722001	0.0283138	0.0323249	-7.2479e-05
4.9078	-0.00118112	-0.00109568	-0.000749017	-0.000481192	-0.000631882	-0.000272591	0.000162152	0.000350886	0.0004959	0.00831061	0.000296904	0.000336294	0.0106701	0.00027867	0.00374895	0.0393509	0.0128985	0.00747169	0.0174602	0.0054268	0.0185875	0.00655411	0.000386614	0.000321233	0.0107487	7.19458e-05	0.000113876	0.0141307	0.0156512	0.0304111	0.0113255	0.0152842	0.0214713	0.0319841	0.0379876	0.0739304	0.0391674	0.0746906	0.0669306	0.0305684	0.0495229	0.0718331	0.0320103	0.0364146	-6.20829e-05
4.91954	-0.00135509	-0.00125446	-0.000867502	-0.000604648	-0.000740098	-0.000317853	0.000159834	0.000328697	0.000493944	0.00977873	0.00030184	0.000343365	0.0129509	0.000284341	0.000254866	0.0420774	0.013449	0.00555789	0.0172504	0.015625	0.0222315	0.00684249	0.000393582	0.000321217	0.0108012	7.77926e-05	0.00330327	0.0180631	0.0193215	0.0306732	0.0164639	0.0212878	0.025561	0.0374895	0.0440961	0.0737993	0.0505715	0.0837615	0.0734585	0.0356544	0.0625786	0.0795931	0.0320365	0.0440961	-5.19253e-05
4.93129	-0.00153481	-0.00141926	0.0010645	0.00256267	0.00275273	0.00592492	0.00151448	0.000304237	0.000490575	0.00852034	0.000305815	0.000349599	0.0216548	0.00783872	0.00432571	0.0507812	0.0261378	0.0158609	0.0265048	0.0298081	0.0350776	0.0221005	0.000399641	0.000320459	0.0205275	0.00998847	0.0185088	0.033557	0.0372798	0.043965	0.0410549	0.0440961	0.0504929	0.0626049	0.0605862	0.104525	0.0839188	0.105862	0.114933	0.0595113	0.102716	0.10733	0.0451447	0.0582529	0.00762898
4.94303	-0.00172024	0.000657532	0.00185618	0.0113517	0.00566275	0.00938549	0.0139734	0.000277498	0.000485799	0.00831061	0.00676384	0.000354989	0.013685	0.00317219	0.000264894	0.0396393	0.0216548	0.0117974	0.0217334	0.0241453	0.0291265	0.0198196	0.000404779	0.00031896	0.0201604	0.0155201	0.0233326	0.0286546	0.0419201	0.0388528	0.0419987	0.052564	0.044332	0.0606911	0.061897	0.102637	0.0848888	0.104499	0.117161	0.0572567	0.1029	0.103162	0.0344484	0.0517513	0.00267408
4.95478	-0.00191135	0.00741925	0.0081271	0.0165426	0.00933305	0.0106439	0.0139471	0.000248477	0.000479617	0.00744547	0.0133966	0.000359519	0.0218383	0.00726195	0.00246671	0.0405831	0.0252727	0.00770763	0.024591	0.0207896	0.0302538	0.0225199	0.00040899	0.000316723	0.0255348	0.0205799	0.0246697	0.0302013	0.0472945	0.0347892	0.0458263	0.0567324	0.0414482	0.0676384	0.0657508	0.10054	0.0901321	0.0991244	0.115929	0.0597473	0.0985476	0.108064	0.0286808	0.0490772	0.00534815
4.96652	-0.00210807	0.00595113	0.00309354	0.00671141	0.00356544	0.00167446	0.0079698	0.000217172	0.000472035	6.24533e-05	0.00820575	0.000363184	0.0122955	0.00242933	0.000272439	0.0304111	0.0182204	0.00182833	0.0189807	0.00970008	0.0193215	0.012112	0.000412264	0.000313761	0.0128198	0.0098836	0.0143928	0.0250367	0.044935	0.0225724	0.044699	0.0462196	0.0266359	0.0600619	0.0524329	0.095323	0.0715447	0.0751363	0.104892	0.0550021	0.0782823	0.0930159	0.0172766	0.0343435	-1.394e-05
4.97827	0.00108159	0.0121906	0.00285759	0.000728558	0.00319841	-0.000477742	0.00168051	0.000183586	0.000463069	5.37474e-05	0.00920197	0.000365976	0.00230775	0.000302603	0.000275265	0.0114042	0.000268758	0.000211491	0.00143905	0.000177935	5.51408e-05	0.00017392	0.0004146	0.00031008	0.00018316	0.000102356	0.00015333	0.000287849	0.0234375	8.20787e-05	0.0257708	0.0194788	-0.000199013	0.0330852	0.0271865	0.058987	0.0311976	0.0356281	0.066616	0.0241978	0.0307257	0.0470847	-0.00019916	0.00393247	-5.16354e-06
4.99002	0.00192017	0.0123217	0.00191062	-0.00145464	0.00242207	-0.000622507	0.000122734	0.000147726	0.000452727	4.44668e-05	0.00707844	0.000367893	0.00487626	0.000304195	0.000277449	0.00403733	0.000270727	0.000211062	0.00021044	0.000179118	5.64076e-05	0.000175659	0.000415995	0.000305689	0.000186168	0.000106285	0.000158353	-0.000122313	0.015022	8.7931e-05	0.0165688	0.00466653	-0.000185173	0.0151269	0.0119285	0.0371487	0.00962143	0.018535	0.0448039	0.0138161	0.0100933	0.0194264	-0.000182825	-0.000265518	3.30411e-06
5.00176	-0.00272651	0.00388003	-0.0018183	-0.0016142	-0.00159126	-0.000678628	0.000112531	0.000109604	0.000441029	3.46225e-05	0.00030888	0.000368928	0.00179375	0.000305094	0.000278993	0.000168167	0.000272082	0.00021015	0.000210786	0.000179896	5.75155e-05	0.000176991	0.000416451	0.0003006	0.000188724	0.000109874	0.000162913	-0.000111403	0.000996618	9.34039e-05	0.00663276	-7.44308e-05	-0.000171541	-0.000187322	-0.00022408	0.0245386	-0.000346878	-0.00028663	0.0321151	0.000132563	-0.0013236	0.00262164	-0.000166795	-0.000248559	1.14537e-05
5.01351	-0.00112034	0.0160182	0.00314597	0.00524329	0.0171718	-0.000434834	0.00642303	6.92319e-05	0.000427989	2.42269e-05	0.00907089	0.000369086	0.0167261	0.000305301	0.000279892	0.00985738	0.000272821	0.000208759	0.000210653	0.00018027	5.8464e-05	0.000177917	0.000415966	0.000294827	0.000190825	0.000113118	0.000167003	-0.000100719	0.00139295	9.84918e-05	0.00996225	-6.23668e-05	-0.000158131	-0.000173494	-0.000209498	0.0225199	-0.000327131	-0.000867987	0.025194	-0.00118007	-0.00125837	0.00111222	-0.000151086	-0.000231824	1.92767e-05
5.02525	-0.00317219	0.00490247	-0.0018664	-0.00134994	0.0098836	-0.000795265	8.85688e-05	2.66288e-05	0.000413635	0.00166765	0.000301882	0.000368362	0.013082	0.000304813	0.000280149	0.00886116	0.00027295	0.000206893	0.000210042	0.000180239	5.9252e-05	0.000178434	0.00041455	0.000288389	0.00019247	0.000116015	0.00017062	-9.02695e-05	7.48367e-05	0.00010319	-2.67292e-05	-5.06586e-05	-0.000144953	-0.000159895	-0.000195129	0.000214623	-0.000307608	-0.00149603	0.00521707	-0.00112133	-0.00119376	-0.0012237	-0.00013571	-0.00021533	2.67657e-05
5.037	-0.00340814	-0.000953083	-0.00228898	-0.00138455	0.00264786	-0.000855731	7.47937e-05	-1.81844e-05	0.000397987	1.8358e-06	0.000296885	0.000366765	0.00760277	0.000303641	0.000279761	0.00642303	0.000272462	0.000204559	0.000208957	0.000179807	5.98799e-05	0.000178545	0.000412206	0.000281295	0.000193657	0.000118562	0.00017376	-8.00624e-05	7.98406e-05	0.000107494	-1.96195e-05	-3.9316e-05	-0.000132017	-0.000146534	-0.000180985	-0.00157734	-0.000288331	-0.00141889	-0.0008812	-0.00106317	-0.00112982	-0.00116245	-0.000120681	-0.00019909	3.39133e-05
5.04874	-0.00364409	-0.00338192	-0.00245395	-0.00230173	-0.00214679	-0.000917594	5.98149e-05	-6.51827e-05	0.000381074	-1.01292e-05	0.0002909	0.000364298	0.000311556	0.000301785	0.000278733	0.000166585	0.000271369	0.000201762	0.000207402	0.000178975	6.03479e-05	0.000178251	0.000408945	0.000273563	0.000194387	0.000120757	0.000176422	-7.01049e-05	8.44712e-05	0.000111402	-1.27599e-05	-2.83476e-05	-0.000119334	-0.000133424	-0.000167079	-0.0014894	-0.000269316	-0.0013426	-0.00236498	-0.00100565	-0.00106662	-0.00110183	-0.000106009	-0.000183119	4.07139e-05
5.06049	-0.00388003	-0.00361787	-0.00262164	-0.00248558	-0.00229293	-0.000980828	4.36284e-05	-0.000114338	0.000362927	-2.25851e-05	0.000283937	0.000360969	0.000308397	0.00029925	0.000277068	0.000165245	0.000269673	0.000198511	0.000205381	0.000177747	6.06565e-05	0.000177554	0.000404777	0.000265219	0.000194662	0.0001226	0.000178604	-6.04043e-05	8.87254e-05	0.000114911	-6.15573e-06	-1.77616e-05	-0.000106914	-0.000120575	-0.000153423	-0.00140271	-0.000250579	-0.00126725	-0.00222758	-0.000948805	-0.00100421	-0.00104189	-9.17059e-05	-0.00016743	4.71615e-05
5.07223	-0.00411598	-0.00385382	-0.00280516	-0.00267408	-0.00244185	-0.0010454	2.62322e-05	-0.000165619	0.000343577	-3.55141e-05	0.000276007	0.000356787	0.000304473	0.000296049	0.000274772	0.000163535	0.000267379	0.000194814	0.000202902	0.000176127	6.08064e-05	0.000176457	0.000399712	0.000256275	0.000194483	0.000124091	0.000180306	-5.09663e-05	9.26017e-05	0.000118019	1.87934e-07	-7.56517e-06	-9.47651e-05	-0.000107995	-0.000140027	-0.00131731	-0.000232136	-0.00119288	-0.00209235	-0.000892691	-0.000942638	-0.000982687	-7.77824e-05	-0.000152034	5.32521e-05
5.08398	0.00353922	-0.000188883	0.00114706	-0.00285759	-0.00259347	0.013082	0.00285759	-0.00021899	0.00032306	-4.88973e-05	0.000267125	0.000351762	0.000299796	0.000292188	0.000271851	0.00016146	0.000264495	0.000190682	0.000199971	0.000174119	6.07991e-05	0.000174966	0.000393766	0.000246758	0.000193853	0.000125231	0.00018153	-4.17977e-05	9.60993e-05	0.000120726	6.26673e-06	2.23505e-06	-8.28969e-05	-9.56947e-05	-0.000126902	-0.00123329	-0.000214003	-0.00111957	-0.00195941	-0.000837358	-0.000881963	-0.000924271	-6.42481e-05	-0.000136946	5.89812e-05
5.09572	0.0137898	0.00899224	0.0111944	-0.00205058	-0.00275273	0.0308043	0.00865143	-0.000274413	0.000301413	0.00335571	0.000257304	0.000345905	0.000294377	0.000287676	0.000268312	0.000159026	0.000261031	0.000186124	0.00309354	0.00017173	6.0636e-05	0.000173084	0.000386952	0.000236688	0.000192778	0.00012602	0.000182277	-3.29035e-05	9.92174e-05	0.000123033	1.20768e-05	1.16334e-05	-7.13174e-05	-8.36824e-05	-0.000114057	-0.00115071	-0.000196194	-0.00104736	-0.00182883	-0.000782849	-0.000822232	-0.000866692	-5.11118e-05	-0.000122175	6.43459e-05
5.10747	0.0175126	0.019138	0.0237259	0.00629195	0.00319841	0.0396655	0.00490247	0.000773249	0.000278678	0.00833683	0.00388003	0.000339236	0.00592492	0.000282527	0.000264167	0.000156238	0.000256995	0.000181152	0.00242072	0.000168966	6.03191e-05	0.000170818	0.000379294	0.000226089	0.000191261	0.000126462	0.000182551	-2.42886e-05	0.000101957	0.000124941	1.76149e-05	2.06249e-05	-6.00338e-05	-7.1966e-05	-0.000101503	-0.00106963	-0.000178723	-0.000976329	-0.00170072	-0.000729208	-0.000763491	-0.000809996	-3.83819e-05	-0.000107733	6.93441e-05
5.11921	0.024827	0.0317743	0.0278943	0.0184302	0.0142617	0.0452234	0.00794358	0.00731439	0.000254892	0.0135539	0.00762898	0.000331764	0.0132917	0.000276754	0.0013545	0.000153106	0.000252397	0.000175778	0.00171256	0.000165835	5.98503e-05	0.000168175	0.000370808	0.000214986	0.000189309	0.000126559	0.000182354	-1.59576e-05	0.000104319	0.000126451	2.28782e-05	2.92054e-05	-4.90538e-05	-6.05532e-05	-8.92476e-05	-0.00099009	-0.000161604	-0.000906517	-0.00157515	-0.000676479	-0.000705789	-0.000754226	-2.6066e-05	-9.36297e-05	7.39734e-05
5.13096	0.0237783	0.0233851	0.0260854	0.0168047	0.0116925	0.0365982	0.00129524	-0.000452567	0.000230103	-0.000106562	0.000222411	0.000323511	0.000273784	0.000270373	0.000254097	0.000149636	0.000247252	0.000170015	0.000183911	0.000162345	5.92324e-05	0.000165161	0.000361517	0.000203403	0.000186928	0.000126314	0.000181693	-7.91461e-06	0.000106306	0.000127566	2.78647e-05	3.73715e-05	-3.83838e-05	-4.94513e-05	-7.72997e-05	-0.000912159	-0.00014485	-0.000837982	-0.00145221	-0.000624701	-0.000649166	-0.000699423	-1.41707e-05	-7.98752e-05	7.82335e-05
5.1427	0.0270816	0.0244862	0.0287857	0.0225199	0.0235161	0.0264262	-0.000103461	0.00408977	0.000204356	0.00288381	0.00639681	0.000314495	0.00555789	0.000263397	0.000248197	0.000145837	0.000241571	0.000163877	0.000178863	0.000158504	5.84679e-05	0.000161785	0.000351442	0.000191369	0.000184127	0.000125732	0.000180574	-1.63039e-07	0.00010792	0.00012829	3.25724e-05	4.51203e-05	-2.80296e-05	-3.86666e-05	-6.56667e-05	-0.000835885	-0.000128472	-0.000770771	-0.00133197	-0.000573912	-0.000593666	-0.000645635	-2.702e-06	-6.64786e-05	8.21241e-05
5.15445	0.0246172	0.0213664	0.0313024	0.0268194	0.0237783	0.0239356	0.00148353	0.00676384	0.000177698	0.00951657	0.00846791	0.00030474	0.00513842	0.000255843	0.000241737	0.000141719	0.00023537	0.000157378	0.000173426	0.000154322	5.756e-05	0.000158056	0.000340607	0.00017891	0.000180914	0.000124818	0.000179002	7.29402e-06	0.000109165	0.000128627	3.70003e-05	5.24499e-05	-1.7997e-05	-2.82052e-05	-5.43559e-05	-0.000761315	-0.000112482	-0.000704931	-0.00121449	-0.000524148	-0.000539327	-0.000592893	8.33471e-06	-5.3448e-05	8.56452e-05
5.16619	0.0247745	0.0252202	0.0295984	0.0252464	0.0242502	0.0214188	0.00833683	0.00791737	0.000150179	0.00253585	0.0036703	0.000294264	0.00393247	0.00024773	0.000234735	0.000137292	0.000228663	0.000150534	0.000167612	0.000149809	5.65122e-05	0.000153984	0.00032904	0.000166054	0.000177298	0.000123577	0.000176986	1.4454e-05	0.000110045	0.000128583	4.11478e-05	5.93593e-05	-8.29113e-06	-1.80728e-05	-4.33741e-05	-0.000688494	-9.68894e-05	-0.00064051	-0.00109985	-0.000475446	-0.000486189	-0.000541238	1.89349e-05	-4.07912e-05	8.87988e-05
5.17794	0.0305946	0.0321414	0.0264786	0.0292051	0.0269505	0.0200294	0.0120071	0.0151269	0.000121851	0.00692114	0.00964765	0.00028309	0.0161755	0.000239077	0.000227205	0.00477139	0.000221466	0.00014336	0.000161436	0.000144976	5.53277e-05	0.000149578	0.000316768	0.00015283	0.000173289	0.000122016	0.000174534	2.13147e-05	0.000110565	0.000128162	4.50147e-05	6.58478e-05	1.0836e-06	-8.27404e-06	-3.27268e-05	-0.000617463	-8.17051e-05	-0.000577548	-0.000988113	-0.000427837	-0.000434283	-0.000490706	2.90947e-05	-2.85154e-05	9.15858e-05
5.18968	0.0358379	0.0433096	0.0226248	0.023018	0.0261116	0.0224413	0.0148123	0.0235161	0.00160079	0.00752412	0.00757655	0.000271248	0.0161755	0.000229905	0.000219165	0.00789115	0.000213798	0.000135872	0.000154912	0.000139835	5.40106e-05	0.000144849	0.00030382	0.000139267	0.000168899	0.000120141	0.000171656	2.78746e-05	0.000110731	0.000127373	4.86014e-05	7.19159e-05	1.01232e-05	1.18639e-06	-2.24201e-05	-0.000548262	-6.69384e-05	-0.000516084	-0.000879326	-0.000381352	-0.000383641	-0.000441328	3.88108e-05	-1.66272e-05	9.40098e-05
5.20143	0.0359427	0.0464818	0.0261378	0.0228083	0.0272651	0.0309616	0.015625	0.0261116	0.00519086	0.00854656	0.00928062	0.00025876	0.0149434	0.000220234	0.000210633	0.00568897	0.000205675	0.000128089	0.000148056	0.000134398	5.2565e-05	0.00013981	0.000290224	0.000125396	0.000164138	0.000117961	0.000168361	3.41325e-05	0.000110547	0.00012622	5.19086e-05	7.7564e-05	1.88241e-05	1.03047e-05	-1.24585e-05	-0.000480928	-5.25973e-05	-0.000456153	-0.000773545	-0.000336021	-0.000334299	-0.000393134	4.80812e-05	-5.13245e-06	9.60733e-05
5.21317	0.0351038	0.0386955	0.0234375	0.0224151	0.0271865	0.0283662	0.00896602	0.0271602	0.00789115	0.0106701	0.0121906	0.000245656	0.00946414	0.000210086	0.000201629	0.000116709	0.000197118	0.000120028	0.000140882	0.000128676	5.09949e-05	0.000134471	0.000276012	0.000111248	0.000159019	0.000115482	0.000164661	4.00873e-05	0.000110023	0.000124713	5.49379e-05	8.27941e-05	2.71833e-05	1.90774e-05	-2.84661e-06	-0.000415491	-3.86897e-05	-0.000397795	-0.000670813	-0.00029187	-0.000286281	-0.000346154	5.69036e-05	5.96356e-06	9.77803e-05
5.22492	0.0372536	0.0437552	0.0305159	0.0260854	0.0287594	0.0294673	0.00755034	0.0276321	0.00901846	0.0193477	0.0127936	0.000231964	0.00985738	0.000199485	0.000262137	0.000110904	0.000188145	0.000111705	0.000133409	0.000122684	4.93053e-05	0.000128847	0.000261219	9.68519e-05	0.000153555	0.000112714	0.000160567	4.5739e-05	0.000109163	0.00012286	5.76909e-05	8.76085e-05	3.51985e-05	2.75018e-05	6.41189e-06	-0.000351982	-2.52229e-05	-0.000341037	-0.000571178	-0.000248921	-0.000239613	-0.000300414	6.52771e-05	1.66562e-05	9.91354e-05
5.23666	0.0346057	0.039246	0.0292838	0.0275273	0.0251154	0.0301751	0.00298868	0.0220742	0.00332949	0.0191904	0.0113517	0.000217713	0.00369652	0.000188453	0.000182284	0.000104861	0.000178777	0.000103141	0.000125652	0.000116435	4.75005e-05	0.000122949	0.000245875	8.22407e-05	0.00014776	0.000109665	0.000156092	5.10877e-05	0.000107977	0.00012067	6.01701e-05	9.201e-05	4.28673e-05	3.55752e-05	1.53137e-05	-0.000290428	-1.2203e-05	-0.000285909	-0.000474672	-0.0002072	-0.000194322	-0.00025594	7.32016e-05	2.69413e-05	0.000100143
5.24841	0.0397441	0.0498899	0.0320889	0.0405306	0.0295984	0.0344222	0.00896602	0.0244599	0.00783872	0.0264262	0.0197934	0.00550545	0.00705222	0.000177017	0.000171986	9.8594e-05	0.000169035	9.43543e-05	0.000117629	0.000109943	4.55857e-05	0.000116791	0.000230015	6.74457e-05	0.000141647	0.000106345	0.000151249	5.61341e-05	0.000106473	0.000118153	6.23781e-05	9.6002e-05	5.01885e-05	4.32962e-05	2.38561e-05	-0.000230855	3.64131e-07	-0.000232438	-0.000381334	-0.000166727	-0.000150427	-0.000212754	8.06769e-05	3.68158e-05	0.00010081
5.26015	0.0487626	0.0615824	0.0389576	0.0495491	0.0343698	0.0472945	0.0220742	0.0290478	0.0175388	0.0372273	0.0256659	0.00831061	0.0167523	0.00101302	0.000764823	0.00710466	0.000158942	0.00208751	0.000109358	0.000103222	4.35657e-05	0.000110388	0.000213675	5.24987e-05	0.000135232	0.000102765	0.000146052	6.08788e-05	0.00010466	0.000115319	6.43178e-05	9.95889e-05	5.71613e-05	5.0663e-05	3.20368e-05	-0.000173281	1.24736e-05	-0.000180648	-0.000291189	-0.000127521	-0.000107949	-0.000170877	8.77045e-05	4.62762e-05	0.000101142
5.2719	0.0481858	0.0571256	0.0367292	0.0444369	0.0315122	0.0479499	0.0282875	0.0252202	0.0153891	0.0297819	0.0292313	0.0113517	0.014655	0.000153029	0.000457293	0.0110633	0.00014852	0.00492869	0.000100857	9.62872e-05	4.14464e-05	0.000103754	0.00019689	3.74318e-05	0.000733903	9.89335e-05	0.000140514	6.53232e-05	0.000102548	0.000112178	6.59931e-05	0.000102776	6.37846e-05	5.76751e-05	3.98542e-05	-0.000117725	2.41211e-05	-0.00013056	-0.00020426	-8.95978e-05	-6.69051e-05	-0.000130327	9.42853e-05	5.53209e-05	0.000101146
5.28364	0.0466391	0.0508861	0.0319578	0.0333735	0.0271865	0.0401898	0.0276583	0.0183777	0.0114042	0.0200294	0.0271078	0.00873008	0.0062133	0.00014053	0.000459454	0.0114042	0.000137792	0.00196335	9.21453e-05	8.91543e-05	3.92326e-05	9.69033e-05	0.000179698	2.22773e-05	0.000121555	9.48626e-05	0.000134651	6.94694e-05	0.000100146	0.000108742	6.7408e-05	0.000105567	7.0059e-05	6.43317e-05	4.73076e-05	-6.42035e-05	3.53031e-05	-8.2193e-05	-0.000120569	-5.29737e-05	-2.73107e-05	-9.11213e-05	0.000100422	6.39479e-05	0.000100828
5.29539	0.0493918	0.0531145	0.0358641	0.0295197	0.0212353	0.0396917	0.0333473	0.0164115	0.0156512	0.0197148	0.0310141	0.00862521	0.00665898	0.00012773	0.00285759	0.011876	0.00012678	0.000493504	8.32414e-05	8.18383e-05	3.69303e-05	8.98519e-05	0.000162136	7.06717e-06	0.000114325	9.05637e-05	0.000128479	7.33193e-05	9.74651e-05	0.000105022	6.85665e-05	0.00010797	7.59842e-05	7.06334e-05	5.43957e-05	-1.27276e-05	4.60164e-05	-3.55634e-05	-4.01303e-05	-1.76608e-05	1.08214e-05	-5.32734e-05	0.000106117	7.2156e-05	0.000100198
5.30713	0.0483431	0.0446204	0.0288643	0.0208683	0.019505	0.0356806	0.0294411	0.0120596	0.00949035	0.0159658	0.0281302	0.00655411	0.000528125	0.000114657	0.00487626	0.00943792	0.00011551	4.77582e-05	7.4165e-05	7.43551e-05	3.45451e-05	8.26154e-05	0.000144241	-8.1664e-06	0.000106856	8.60476e-05	0.000122012	7.68753e-05	9.45155e-05	0.000101031	6.94738e-05	0.00010999	8.15615e-05	7.65803e-05	6.11187e-05	3.66925e-05	5.62589e-05	9.31567e-06	3.70457e-05	1.63296e-05	4.74801e-05	-1.67967e-05	0.000111374	7.99452e-05	9.9262e-05
5.31888	0.0525115	0.0450923	0.0255086	0.0190856	0.0252727	0.0329016	0.0258756	0.00893981	0.0143142	0.013318	0.024827	0.00789115	0.000593952	0.000101338	0.00453544	0.00592492	0.000104005	3.80474e-05	6.49352e-05	6.67208e-05	3.20826e-05	7.52092e-05	0.000126051	-2.33913e-05	9.91653e-05	8.13271e-05	0.000115268	8.01405e-05	9.1309e-05	9.67817e-05	7.01348e-05	0.000111634	8.67922e-05	8.21739e-05	6.74769e-05	8.40504e-05	6.6029e-05	5.24326e-05	0.000110952	4.89883e-05	8.26565e-05	1.82988e-05	0.000116197	8.73152e-05	9.80301e-05
5.33062	0.0623165	0.0551594	0.0331638	0.0326395	0.0363098	0.0412909	0.037909	0.0185088	0.0310141	0.0187448	0.0330852	0.0188758	0.00938549	0.0106439	0.0122169	0.0160969	0.00595113	0.00201085	5.55718e-05	5.89521e-05	2.95493e-05	6.76494e-05	0.000107606	-3.85759e-05	9.12694e-05	7.64141e-05	0.000108264	8.31182e-05	8.78571e-05	9.22863e-05	7.0555e-05	0.00011291	9.16779e-05	8.74153e-05	7.34713e-05	0.000129342	7.53259e-05	9.37788e-05	0.000181587	8.0308e-05	0.000116344	5.20042e-05	0.00012059	9.42667e-05	9.65111e-05
5.34237	0.0640206	0.0586462	0.0408452	0.0434406	0.0490772	0.0471109	0.0410025	0.0263475	0.040819	0.0233326	0.0378565	0.0293362	0.0154677	0.0223102	0.0175126	0.0265573	0.0137112	0.00319841	4.60951e-05	5.10649e-05	2.69508e-05	5.99525e-05	8.89451e-05	-5.36884e-05	8.31866e-05	7.13213e-05	0.000101016	8.58117e-05	8.41713e-05	8.75582e-05	7.07401e-05	0.000113826	9.62206e-05	9.23063e-05	7.91034e-05	0.000172566	8.4149e-05	0.000133348	0.000248952	0.000110284	0.000148537	8.43129e-05	0.000124559	0.000100801	9.47148e-05
5.35411	0.065646	0.0619757	0.050388	0.0510172	0.0507812	0.0463245	0.0368603	0.0320103	0.0477139	0.0237783	0.0394033	0.0371225	0.0185088	0.0304897	0.0212615	0.0301489	0.0198721	0.00718331	3.65245e-05	4.3076e-05	2.42935e-05	5.21348e-05	7.01064e-05	-6.86973e-05	7.49342e-05	6.60612e-05	9.35418e-05	8.82251e-05	8.02643e-05	8.26112e-05	7.06963e-05	0.00011439	0.000100423	9.68498e-05	8.43747e-05	0.000213722	9.24987e-05	0.000171136	0.000313053	0.000138911	0.000179234	0.00011522	0.000128108	0.00010692	9.26507e-05
5.36586	0.0653576	0.0692114	0.0619232	0.0593016	0.049051	0.0473469	0.0398752	0.0380663	0.0479761	0.0297819	0.0426804	0.0476091	0.0218121	0.0377255	0.0277894	0.031617	0.0246959	0.00652789	0.00516464	3.50024e-05	2.15833e-05	4.42132e-05	5.11302e-05	-8.3572e-05	6.65305e-05	6.0647e-05	8.58599e-05	9.03628e-05	7.61483e-05	7.74591e-05	7.04302e-05	0.000114611	0.000104289	0.000101048	8.92874e-05	0.000252817	0.000100376	0.000207142	0.000373899	0.000166189	0.000208433	0.000144723	0.000131245	0.000112625	9.03293e-05
5.3776	0.0654362	0.0759753	0.0685036	0.0602454	0.0505453	0.0530359	0.0389576	0.0488937	0.0539797	0.0367555	0.043126	0.0512007	0.0248532	0.0422347	0.0371225	0.0333997	0.0267146	0.00597735	0.0104604	2.68606e-05	1.88267e-05	3.62041e-05	0.00401112	0.000600674	0.00171543	0.00610843	7.79882e-05	9.22292e-05	7.18362e-05	7.21162e-05	6.99481e-05	0.000114499	0.00010782	0.000104905	9.38449e-05	0.000289854	0.000107782	0.000241365	0.000431507	0.000192118	0.000236137	0.000172821	0.000133976	0.000117919	8.77614e-05
5.38935	0.058987	0.0729341	0.0637584	0.0510958	0.0446466	0.0422347	0.0335308	0.0466915	0.0540059	0.0281565	0.0367555	0.0409501	0.0236997	0.0362049	0.0344222	0.0244599	0.0229132	0.00707844	0.0021621	1.86675e-05	1.60298e-05	2.81245e-05	0.00183792	-0.000112797	0.00432571	0.00296246	6.99447e-05	9.38289e-05	6.73411e-05	6.65966e-05	6.9257e-05	0.000114062	0.000111022	0.000108423	9.80498e-05	0.000324845	0.00011472	0.00027381	0.00048589	0.000216698	0.000262348	0.000199515	0.000136307	0.000122806	8.49575e-05
5.40109	0.0567586	0.0702863	0.0615038	0.0471372	0.0450398	0.0361787	0.0370438	0.0500996	0.0516202	0.0295459	0.0317481	0.0368079	0.0263737	0.0329279	0.0295459	0.016595	0.0175912	0.00408977	0.00112005	1.04401e-05	1.3199e-05	1.99911e-05	0.0038276	0.00665898	0.00870386	0.00127401	6.17484e-05	9.51675e-05	6.26762e-05	6.09152e-05	6.83644e-05	0.000113312	0.000113897	0.000111606	0.000101905	0.000357799	0.000121191	0.000304483	0.000537075	0.000239934	0.00028707	0.000224807	0.000138246	0.000127289	8.19295e-05
5.41284	0.0499423	0.0626835	0.058017	0.0428115	0.0385382	0.0378565	0.0392984	0.0563916	0.0567848	0.0332424	0.0332162	0.0397966	0.0243289	0.0311189	0.0229918	0.0171456	0.0157299	0.00652789	0.00275273	2.19514e-06	1.03407e-05	0.00343435	0.0100409	0.0151531	0.0058987	3.7716e-05	5.34176e-05	9.625e-05	5.78544e-05	5.50865e-05	6.72774e-05	0.000112258	0.000116451	0.00011446	0.000105416	0.000388732	0.0001272	0.000333389	0.00058508	0.000261831	0.000310311	0.000248702	0.000139802	0.000131373	7.86884e-05
5.42458	0.0514367	0.0596686	0.0627622	0.0470585	0.0402685	0.0388528	0.0413433	0.064073	0.0575713	0.038512	0.038879	0.044568	0.0272651	0.0351562	0.0239094	0.0209732	0.0212615	0.0160182	0.00810088	-6.05062e-06	7.46109e-06	0.00642303	0.0082844	0.00710466	2.28824e-05	3.17324e-05	4.49712e-05	9.70821e-05	5.28898e-05	4.91254e-05	6.60038e-05	0.000110911	0.000118688	0.000116988	0.000108587	0.000417657	0.00013275	0.000360539	0.000629939	0.000282396	0.000332078	0.000271204	0.000140982	0.000135062	7.52456e-05
5.43633	0.0547399	0.0590656	0.063837	0.0477664	0.0439388	0.0402422	0.0453544	0.0704174	0.0551594	0.0472682	0.0465342	0.0494966	0.0345008	0.0408452	0.0326657	0.0237259	0.0266359	0.0181418	0.0114304	0.000392098	4.56659e-06	0.0119285	0.012479	0.0130296	1.39563e-05	2.56758e-05	3.64283e-05	9.76699e-05	4.77957e-05	4.30469e-05	6.45514e-05	0.000109282	0.000120614	0.000119196	0.000111421	0.000444597	0.000137845	0.000385943	0.000671684	0.000301636	0.000352386	0.000292326	0.000141795	0.000138361	7.16139e-05
5.44807	0.0627884	0.065646	0.074979	0.0605338	0.0583316	0.0549497	0.0667733	0.0895554	0.0768928	0.0680841	0.0676646	0.0733536	0.0494442	0.0585151	0.0564178	0.0444631	0.0506502	0.0370176	0.0355233	0.0221791	0.0148385	0.0266359	0.0333735	0.0283924	5.008e-06	0.00865143	2.78075e-05	9.80196e-05	0.00568897	3.68658e-05	6.29281e-05	0.000107382	0.000122234	0.00012109	0.000113925	0.000469565	0.00014249	0.000409616	0.000710345	0.000319563	0.000371241	0.00031207	0.00014225	0.000141276	6.78046e-05
5.45982	0.0823196	0.0757655	0.0892408	0.0744023	0.073039	0.073406	0.0889786	0.104289	0.110135	0.0895554	0.0904467	0.0967911	0.068556	0.0850986	0.0828702	0.0705747	0.0803272	0.0650692	0.0597473	0.0464555	0.0409239	0.0477401	0.0562605	0.0563391	0.0158347	0.0325608	0.0140258	0.0107225	0.0238307	0.0151007	0.0171193	0.00639681	0.000123553	0.000122673	0.000116104	0.000492591	0.000146691	0.000431578	0.000745963	0.000336187	0.000388661	0.000330456	0.000142357	0.000143812	6.38302e-05
5.47156	0.0895292	0.0865143	0.0957162	0.082975	0.0876416	0.0817429	0.111525	0.115038	0.123846	0.102506	0.101143	0.112154	0.0844956	0.100461	0.100933	0.0882708	0.100671	0.0821885	0.0783085	0.0659344	0.0509648	0.0644925	0.0729079	0.0799339	0.0347368	0.047845	0.0307519	0.0237521	0.0313024	0.0293886	0.0202653	0.0171193	0.000124578	0.000123954	0.000117964	0.000513695	0.000150454	0.000451838	0.000778581	0.000351521	0.000404661	0.000347488	0.000142126	0.000145976	5.9703e-05
5.48331	0.106675	0.107776	0.115352	0.105207	0.110424	0.10366	0.139603	0.153628	0.162988	0.126049	0.134517	0.146288	0.107514	0.124502	0.1277	0.11842	0.138501	0.113255	0.114854	0.0900535	0.0747693	0.097499	0.116375	0.123401	0.0617397	0.0723312	0.0622641	0.0458526	0.0498637	0.0555264	0.0362049	0.0386955	0.0182204	0.0116401	0.011509	0.00264786	0.000153784	0.00156434	0.0129771	0.000603453	0.000419256	0.000363184	0.0081271	0.000147774	0.0237521
5.49505	0.151164	0.158374	0.170826	0.151531	0.172111	0.159553	0.211462	0.246251	0.256842	0.201264	0.220952	0.230652	0.184826	0.209548	0.20281	0.194867	0.221136	0.196938	0.194185	0.170931	0.141228	0.179085	0.212458	0.22554	0.136745	0.146078	0.140494	0.100697	0.11648	0.125052	0.0969484	0.108143	0.0787542	0.0713612	0.0681365	0.0582529	0.0498112	0.0632078	0.0739828	0.0543205	0.0313549	0.000377561	0.0784134	0.0592492	0.0929373
5.5068	0.163538	0.177957	0.194736	0.177826	0.199638	0.184852	0.232068	0.284711	0.28589	0.231098	0.265048	0.263842	0.216626	0.242738	0.235214	0.226772	0.250157	0.228293	0.221372	0.199874	0.167051	0.211855	0.240615	0.260408	0.160917	0.169647	0.176804	0.132708	0.144479	0.155778	0.124082	0.140599	0.114828	0.101274	0.102926	0.0920721	0.0864356	0.109087	0.168257	0.0881135	0.0661441	0.0413433	0.114435	0.0955589	0.130794
5.51854	0.172819	0.19214	0.215132	0.200713	0.220139	0.207844	0.252386	0.318005	0.314807	0.260749	0.305238	0.294987	0.241532	0.270449	0.261666	0.25173	0.27349	0.255899	0.247247	0.229184	0.196178	0.235974	0.270842	0.291186	0.186766	0.198091	0.208893	0.165478	0.175204	0.188575	0.160733	0.166815	0.148962	0.131921	0.130505	0.12812	0.12133	0.156565	0.23988	0.13373	0.121749	0.0983117	0.164062	0.144086	0.164272
5.53029	0.272651	0.307073	0.341862	0.328911	0.366925	0.336672	0.40916	0.499712	0.508284	0.430317	0.495543	0.490221	0.415557	0.45635	0.441354	0.423972	0.453728	0.424025	0.415111	0.403156	0.364225	0.404205	0.505584	0.616139	0.370963	0.375708	0.380925	0.332687	0.347604	0.364802	0.344458	0.333263	0.305395	0.293624	0.290793	0.260827	0.264236	0.299811	0.389707	0.278943	0.253225	0.226667	0.334155	0.311818	0.340447
5.54203	0.289141	0.332713	0.37036	0.365379	0.405909	0.375813	0.447226	0.529284	0.542864	0.471581	0.54462	0.532168	0.46196	0.493289	0.497981	0.480888	0.494259	0.465237	0.456061	0.451998	0.418283	0.450241	0.548448	0.685455	0.43223	0.420617	0.42704	0.392014	0.398542	0.409973	0.400797	0.387033	0.365929	0.353974	0.35324	0.325163	0.323144	0.371199	0.513973	0.343199	0.314938	0.302354	0.388528	0.376625	0.39385
5.55378	0.296246	0.349963	0.390573	0.392014	0.442035	0.42995	0.482986	0.561818	0.573957	0.514131	0.583735	0.568137	0.503487	0.528497	0.53977	0.523569	0.524276	0.492948	0.483248	0.481072	0.466836	0.483798	0.576395	0.713926	0.466522	0.450005	0.45302	0.431208	0.439545	0.446335	0.446912	0.417916	0.406145	0.399145	0.392434	0.377019	0.372693	0.436032	0.615746	0.396157	0.383442	0.377307	0.443897	0.422478	0.431444
5.56552	0.297399	0.362259	0.402108	0.411021	0.465788	0.465735	0.532036	0.604944	0.624397	0.565567	0.65119	0.626914	0.568844	0.593776	0.606517	0.586252	0.583185	0.543126	0.537542	0.534239	0.521104	0.538512	0.620884	0.757891	0.520396	0.502805	0.499895	0.48157	0.494966	0.499082	0.498584	0.473862	0.462563	0.453702	0.446414	0.44699	0.43071	0.49494	0.704514	0.443556	0.441432	0.440174	0.499161	0.460387	0.474885
5.57727	0.245622	0.311635	0.346581	0.365772	0.41346	0.427407	0.488727	0.551856	0.568713	0.523752	0.597368	0.579567	0.530306	0.550676	0.569683	0.554871	0.541291	0.508258	0.499345	0.497955	0.482907	0.504457	0.528419	0.611132	0.471634	0.466495	0.461042	0.444762	0.459417	0.460177	0.454619	0.442638	0.429504	0.416422	0.412122	0.44138	0.406905	0.481019	0.725357	0.420066	0.432965	0.443556	0.468278	0.41671	0.420223
[truncated: 1,070 more rows]

## Sheet: Fig6b-200mAcm2
2 theta	18	36	54	72	90	108	126	144	162	180	198	216	234	252	270	288	306	324	342	360	378	396	414	432	450
[truncated: 1,194 more rows]

[truncated: 3 more sheets: Fig6b-400mAcm2, Fig6b-orientation index, Fig6c]
